# Supplementary material for: A δ2H Isoscape of blackberry as an example application for determining the geographic origins of plant materials in New Zealand
Source: PLoS One. 2019 Dec 9;14(12):e0226152. doi: 10.1371/journal.pone.0226152 (PMC6901217; doi:10.1371/journal.pone.0226152)
Supplement: S1 Table — The training set consists of 120 samples with geographic coordinates in decimal degrees (WGS84). The test set consists of 10 samples with geographic coordinates in decimal degrees (WGS84). (XLSX) [file pone.0226152.s001.xlsx]

## Sheet: Blackberry_Data
Training Samples					Test Samples
Sample	Longitude	Latitude	δ2H Measurment		Sample	Longitude	Latitude	δ2H Measurment
BB_030	175.971	-41.159	-81.543		Test 1	178.273	-38.326	-67.858
BB_031	175.464	-41.133	-84.502		Test 2	177.037	-38.1	-70.17
BB_032	175.607	-40.759	-93.552		Test 3	174.071	-35.43	-65.715
BB_033	175.886	-40.389	-69.193		Test 4	175.257	-38.171	-66.308
BB_035	176.624	-39.889	-76.346		Test 5	174.304	-38.995	-70.812
BB_036	176.868	-39.417	-70.351		Test 6	175.284	-39.415	-86.096
BB_037	176.582	-39.11	-86.884		Test 7	171.185	-44.534	-89.856
BB_038	177.007	-39.11	-68.519		Test 8	171.443	-41.901	-75.043
BB_040	177.609	-38.712	-75.305		Test 9	170.097	-46.027	-95.266
BB_041	178.067	-38.69	-69.846		Test 10	167.911	-45.14	-95.959
BB_043	178.276	-37.986	-75.761
BB_044	178.355	-37.665	-69.978
BB_045	177.655	-37.785	-66.624
BB_046	177.972	-37.597	-63.015
BB_048	176.662	-37.856	-66.869
BB_049	176.002	-37.658	-61.032
BB_050	175.887	-37.351	-67.031
BB_051	175.831	-37.035	-65.982
BB_052	175.719	-36.802	-61.478
BB_053	175.465	-36.728	-63.003
BB_054	175.408	-36.581	-67.729
BB_055	175.516	-37.103	-72.481
BB_056	175.295	-37.279	-63.352
BB_058	175.025	-37.082	-64.086
BB_059	174.653	-36.418	-61.216
BB_060	174.43	-36.085	-63.297
BB_061	174.309	-35.77	-64.778
BB_063	173.694	-35.288	-67.19
BB_064	173.276	-35.122	-60.553
BB_067	175.174	-38.476	-69.193
BB_068	175.234	-38.782	-78.68
BB_069	174.756	-39.103	-75.882
BB_070	174.475	-39.301	-76.263
BB_071	174.132	-39.138	-71.256
BB_073	174.592	-38.805	-69.536
BB_074	174.829	-38.586	-63.903
BB_076	175.781	-38.443	-72.046
BB_077	175.781	-39.103	-93.027
BB_078	175.706	-39.075	-93.514
BB_079	175.665	-39.47	-91.647
BB_081	175.333	-39.728	-82.926
BB_082	175.333	-39.913	-76.245
BB_083	174.486	-39.756	-73.228
BB_084	175.065	-39.954	-78.112
BB_085	175.378	-40.154	-74.598
BB_086	175.319	-40.381	-76.568
BB_087	175.279	-40.58	-75.985
BB_088	175.183	-40.739	-80.149
BB_089	175.052	-40.886	-82.307
BB_090	174.878	-41.053	-81.626
BB_120	177.379	-37.986	-73.913
BB_121	174.991	-38.931	-75.217
BB_122	175.722	-38.906	-83.007
BB_123	175.377	-38.892	-79.829
BB_192	173.628	-41.293	-89.054
BB_193	173.38	-41.21	-79.959
BB_194	172.823	-41.386	-82.709
BB_195	172.74	-41.48	-88.82
BB_196	173.995	-41.284	-84.768
BB_197	173.31	-41.64	-91.058
BB_198	173.645	-42.413	-86.091
BB_199	173.225	-42.486	-92.082
BB_200	172.829	-42.798	-88.934
BB_201	172.749	-43.185	-88.309
BB_202	172.428	-43.575	-85.122
BB_203	171.855	-43.836	-85.642
BB_204	171.299	-44.135	-88.556
BB_206	171.057	-44.986	-95.506
BB_208	169.97	-45.846	-98.96
BB_209	169.387	-45.264	-102.694
BB_210	169.245	-44.617	-91.664
BB_211	169.233	-44.227	-96.021
BB_212	169.284	-43.939	-93.711
BB_213	168.835	-43.959	-87.46
BB_215	169.218	-43.722	-92.581
BB_216	169.614	-43.591	-90.975
BB_217	170.131	-43.385	-87.388
BB_218	170.449	-43.213	-88.142
BB_219	170.763	-42.947	-89.447
BB_220	171.074	-42.631	-85.583
BB_221	171.307	-42.271	-86.139
BB_223	171.793	-41.68	-88.819
BB_224	172.772	-41.775	-97.284
BB_225	172.104	-41.125	-81.184
BB_226	171.812	-41.845	-82.653
BB_227	172.184	-41.773	-85.559
BB_228	172.538	-41.711	-98.88
BB_229	172.238	-42.131	-88.964
BB_230	171.959	-42.241	-95.959
BB_231	171.652	-42.292	-84.588
BB_232	172.502	-42.595	-97.659
BB_233	173.302	-42.688	-88.067
BB_234	172.413	-43.306	-88.875
BB_235	171.965	-43.358	-88.251
BB_236	171.749	-43.141	-97.675
BB_237	171.561	-42.852	-105.687
BB_238	171.208	-42.665	-84.344
BB_239	171.533	-42.62	-84.364
BB_240	171.592	-43.393	-94.226
BB_241	171.446	-43.673	-90.998
BB_242	171.273	-44.044	-91.663
BB_243	170.871	-44.066	-93.362
BB_244	170.691	-44.858	-105.807
BB_245	170.195	-45.839	-97.771
BB_247	169.786	-46.329	-88.206
BB_248	169.687	-46.462	-94.923
BB_249	169.355	-46.589	-89.394
BB_250	168.267	-46.433	-94.052
BB_251	168.299	-46.557	-95.605
BB_252	168.041	-46.192	-98.548
BB_254	167.694	-45.632	-99.725
BB_255	167.761	-45.391	-103.038
BB_256	167.816	-45.524	-95.191
BB_257	168.415	-45.607	-93.779
BB_258	168.822	-44.938	-99.969
BB_259	168.632	-45.045	-101.663
BB_260	168.433	-44.994	-101.328
BB_261	168.383	-44.852	-102.346
BB_262	168.864	-44.973	-109.508
BB_263	172.104	-41.407	-80.266
