# Supplementary material for: A δ2H Isoscape of blackberry as an example application for determining the geographic origins of plant materials in New Zealand
Source: PLoS One. 2019 Dec 9;14(12):e0226152. doi: 10.1371/journal.pone.0226152 (PMC6901217; doi:10.1371/journal.pone.0226152)
Supplement: S2 Table — The data set consists of monthly δ2H and δ18O measurements from August 2007 to December 2009 for 51 sites with geographic coordinates in decimal degrees (WGS84). (XLSX) [file pone.0226152.s002.xlsx]

## Sheet: CDRP_data
CDRP#	Sample I.D.	Agent Number	Month	Year	δ18OVSMOW	δ2HVSMOW	d-excess	Longitude	Latitude
1	70801	20661	Aug	2007	-4.41	-24.44	11	173.275	-35.125
2	70802	21431	Aug	2007	-5.72	-34.73	11	173.925	-35.975
3	70803	21815	Aug	2007	-5.82	-39.22	7	174.475	-35.575
4	70804	29644	Aug	2007	-5.54	-31.76	13	173.825	-35.425
5	70805	21536	Aug	2007	-5.14	-30.69	10	174.125	-35.325
6	70806	21053	Aug	2007	-4.57	-24.44	12	172.875	-34.575
7	70807	21811	Aug	2007	-4.45	-23.54	12	174.725	-36.775
8	70808	25260	Aug	2007	-4.38	-23.89	11	174.625	-36.875
9	70809	27592	Aug	2007	-4.26	-22.5	12	174.825	-36.925
10	70810	30803	Aug	2007	-5.73	-35.54	10	175.125	-36.825
11	70811	21812	Aug	2007	-4.54	-24.55	12	174.725	-36.875
13	70813	21630	Aug	2007	-6.33	-38.7	12	174.325	-36.575
14	70814	29309	Aug	2007	-4.04	-21.92	10	175.575	-37.175
15	70815	28291	Aug	2007	-4.68	-26.21	11	175.675	-36.925
16	70816	28760	Aug	2007	-9.35	-64.77	10	175.475	-36.225
17	70817	27691	Aug	2007	-4.92	-29.11	10	175.325	-37.825
18	70818	28620	Aug	2007	-4.76	-25.97	12	174.875	-37.775
19	70819	28397	Aug	2007	-5.05	-28.06	12	176.225	-37.675
20	70820	30493	Aug	2007	-5.86	-36.66	10	176.325	-38.125
21	70821	27943	Aug	2007	-5.8	-34.83	12	176.775	-38.425
22	70822	27582	Aug	2007	-5.8	-34.12	12	174.175	-39.025
23	70823	28898	Aug	2007	-6.43	-42.72	9	176.075	-38.725
24	70824	30113	Aug	2007	-6.36	-38.48	12	178.125	-38.625
25	70825	29509	Aug	2007	-7.32	-49.68	9	176.825	-39.425
26	70826	30050	Aug	2007	-6.69	-42.95	11	176.975	-39.725
27	70827	28709	Aug	2007	-6.16	-39.77	10	175.325	-40.525
28	70828	30734	Aug	2007	-7.88	-55.28	8	174.825	-41.325
29	70829	30195	Aug	2007	-9.75	-70.22	8	174.875	-41.225
30	70830	27012	Aug	2007	-9.46	-69.69	6	173.875	-41.275
31	70831	20274	Aug	2007	-8.82	-63.06	8	173.075	-41.225
32	70832	21133	Aug	2007	-6.73	-45.51	8	172.875	-40.875
33	70833	15674	Aug	2007	-5.07	-30.76	10	171.575	-41.775
34	70834	28055	Aug	2007	-7.27	-51	7	173.675	-42.375
35	70835	21269	Aug	2007	-10.99	-81.64	6	172.875	-42.725
37	70837	19945	Aug	2007	-10.16	-74.49	7	172.575	-43.275
38	70838	19484	Aug	2007	-6.88	-48.41	7	170.975	-42.725
39	70839	21214	Aug	2007	-10.06	-72.62	8	172.525	-43.725
40	70840	20812	Aug	2007	-10.26	-76.5	6	172.625	-43.625
41	70841	21209	Aug	2007	-9.4	-69.47	6	172.525	-43.475
42	70842	19840	Aug	2007	-11.47	-88.67	3	171.225	-44.375
43	70843	15279	Aug	2007	-12.43	-92.27	7	171.275	-43.925
44	70844	19656	Aug	2007	-9.19	-69.46	4	170.525	-45.825
45	70845	13855	Aug	2007	-7.94	-61.35	2	170.325	-45.875
46	70846	14132	Aug	2007	-6.5	-50.95	1	170.225	-45.875
47	70847	13051	Aug	2007	-10.54	-78.35	6	169.375	-45.525
48	70848	14371	Aug	2007	-8.47	-64.64	3	168.675	-44.975
49	70849	7524	Aug	2007	-6.96	-48.38	7	167.725	-46.275
51	70851	7697	Aug	2007	-4.38	-27.8	7	167.925	-44.675
1	70901	20661	Sept	2007	-5.71	-33.89	12	173.275	-35.125
2	70902	21431	Sept	2007	-4.21	-19.25	14	173.925	-35.975
3	70903	21815	Sept	2007	-4.7	-24.75	13	174.475	-35.575
4	70904	29644	Sept	2007	-4.84	-26.1	13	173.825	-35.425
5	70905	21536	Sept	2007	-4.4	-24.27	11	174.125	-35.325
6	70906	21053	Sept	2007	-7.62	-51.41	10	172.875	-34.575
7	70907	21811	Sept	2007	-4.21	-21.89	12	174.725	-36.775
8	70908	25260	Sept	2007	-3.48	-14.98	13	174.625	-36.875
9	70909	27592	Sept	2007	-3.82	-17.29	13	174.825	-36.925
10	70910	30803	Sept	2007	-3.22	-14.44	11	175.125	-36.825
11	70911	21812	Sept	2007	-3.22	-12.19	14	174.725	-36.875
13	70913	21630	Sept	2007	-2.4	-6.95	12	174.325	-36.575
14	70914	29309	Sept	2007	-4.2	-21.79	12	175.575	-37.175
15	70915	28291	Sept	2007	-5.09	-28.22	13	175.675	-36.925
16	70916	28760	Sept	2007	-4.68	-24.86	13	175.475	-36.225
17	70917	27691	Sept	2007	-4.31	-22.29	12	175.325	-37.825
18	70918	28620	Sept	2007	-3.27	-12.92	13	174.875	-37.775
19	70919	28397	Sept	2007	-4.39	-25.16	10	176.225	-37.675
20	70920	30493	Sept	2007	-4.66	-25.35	12	176.325	-38.125
21	70921	27943	Sept	2007	-4.55	-26.68	10	176.775	-38.425
22	70922	27582	Sept	2007	-3.12	-11.21	14	174.175	-39.025
23	70923	28898	Sept	2007	-4.29	-22.2	12	176.075	-38.725
24	70924	30113	Sept	2007	-6.23	-39.19	11	178.125	-38.625
25	70925	29509	Sept	2007	-4.98	-28	12	176.825	-39.425
26	70926	30050	Sept	2007	-4.69	-26.24	11	176.975	-39.725
27	70927	28709	Sept	2007	-5.43	-34.75	9	175.325	-40.525
28	70928	30734	Sept	2007	-4.7	-27.47	10	174.825	-41.325
29	70929	30195	Sept	2007	-3.63	-17.74	11	174.875	-41.225
30	70930	27012	Sept	2007	-4.05	-23.66	9	173.875	-41.275
31	70931	20274	Sept	2007	-5.68	-42.26	3	173.075	-41.225
32	70932	21133	Sept	2007	-3.01	-13.84	10	172.875	-40.875
33	70933	15674	Sept	2007	-4.89	-27.09	12	171.575	-41.775
34	70934	28055	Sept	2007	-7.25	-48.72	9	173.675	-42.375
35	70935	21269	Sept	2007	-12.24	-87.66	10	172.875	-42.725
37	70937	19945	Sept	2007	-9.06	-56.28	16	172.575	-43.275
38	70938	19484	Sept	2007	-4.17	-20.78	13	170.975	-42.725
39	70939	21214	Sept	2007	-7.98	-51.8	12	172.525	-43.725
40	70940	20812	Sept	2007	-10.11	-73.22	8	172.625	-43.625
41	70941	21209	Sept	2007	-7.96	-54.31	9	172.525	-43.475
42	70942	19840	Sept	2007	-10.89	-82.39	5	171.225	-44.375
43	70943	15279	Sept	2007	-10.41	-74.57	9	171.275	-43.925
44	70944	19656	Sept	2007	-10.89	-80.26	7	170.525	-45.825
45	70945	13855	Sept	2007	-8.97	-67.24	5	170.325	-45.875
46	70946	14132	Sept	2007	-11.15	-82.83	6	170.225	-45.875
47	70947	13051	Sept	2007	-12.58	-90.26	10	169.375	-45.525
48	70948	14371	Sept	2007	-9.94	-78.53	1	168.675	-44.975
49	70949	7524	Sept	2007	-6.97	-46.73	9	167.725	-46.275
50	70950	10134	Sept	2007	-4.7	-29.81	8	168.075	-46.875
51	70951	7697	Sept	2007	-6.29	-42.22	8	167.925	-44.675
1	71001	20661	Oct	2007	-2.74	-11.46	10	173.275	-35.125
2	71002	21431	Oct	2007	-3.35	-14.04	13	173.925	-35.975
3	71003	21815	Oct	2007	-1.41	-4.91	6	174.475	-35.575
4	71004	29644	Oct	2007	-3.28	-16.48	10	173.825	-35.425
5	71005	21536	Oct	2007	-1.13	-2.01	7	174.125	-35.325
6	71006	21053	Oct	2007	-2.98	-11.44	12	172.875	-34.575
7	71007	21811	Oct	2007	-2.89	-8.73	14	174.725	-36.775
8	71008	25260	Oct	2007	-2.93	-10.13	13	174.625	-36.875
9	71009	27592	Oct	2007	-3.02	-12.14	12	174.825	-36.925
10	71010	30803	Oct	2007	-2.66	-11.29	10	175.125	-36.825
11	71011	21812	Oct	2007	-3.14	-16.08	9	174.725	-36.875
13	71013	21630	Oct	2007	-2.97	-13.74	10	174.325	-36.575
14	71014	29309	Oct	2007	-3.36	-13.48	13	175.575	-37.175
15	71015	28291	Oct	2007	-2.17	-14.82	3	175.675	-36.925
16		28760	Oct	2007				175.475	-36.225
17	71017	27691	Oct	2007	-3.32	-13.6	13	175.325	-37.825
18	71018	28620	Oct	2007	-3.32	-10.61	16	174.875	-37.775
19	71019	28397	Oct	2007	-3.24	-15.46	10	176.225	-37.675
20	71020	30493	Oct	2007	-3.79	-14.82	16	176.325	-38.125
21	71021	27943	Oct	2007	-4.06	-21.02	11	176.775	-38.425
22	71022	27582	Oct	2007	-3.48	-18.67	9	174.175	-39.025
23	71023	28898	Oct	2007	-4.41	-20.88	14	176.075	-38.725
24	71024	30113	Oct	2007	-5.17	-27.48	14	178.125	-38.625
25	71025	29509	Oct	2007	-4.02	-16.35	16	176.825	-39.425
26	71026	30050	Oct	2007	-4.07	-27.34	5	176.975	-39.725
27	71027	28709	Oct	2007	-3.26	-16.94	9	175.325	-40.525
28	71028	30734	Oct	2007	-5.78	-31.83	14	174.825	-41.325
29	71029	30195	Oct	2007	-5.77	-30.06	16	174.875	-41.225
30	71030	27012	Oct	2007	-6.21	-38.21	11	173.875	-41.275
31	71031	20274	Oct	2007	-7.28	-46.61	12	173.075	-41.225
32	71032	21133	Oct	2007	-5.24	-30.9	11	172.875	-40.875
33	71033	15674	Oct	2007	-4.33	-23.65	11	171.575	-41.775
34	71034	28055	Oct	2007	-6.98	-48.94	7	173.675	-42.375
35	71035	21269	Oct	2007	-8.32	-63.49	3	172.875	-42.725
37	71037	19945	Oct	2007	-8.52	-61.4	7	172.575	-43.275
38	71038	19484	Oct	2007	-5.16	-28.41	13	170.975	-42.725
39	71039	21214	Oct	2007	-8.73	-60.05	10	172.525	-43.725
40		20812	Oct	2007				172.625	-43.625
41	71041	21209	Oct	2007	-9.15	-62.79	10	172.525	-43.475
42	71042	19840	Oct	2007	-6.01	-34.29	14	171.225	-44.375
43	71043	15279	Oct	2007	-8.63	-61.85	7	171.275	-43.925
44	71044	19656	Oct	2007	-8.26	-57.28	9	170.525	-45.825
45	71045	13855	Oct	2007	-7.76	-56.31	6	170.325	-45.875
46	71046	14132	Oct	2007	-7.33	-56.94	2	170.225	-45.875
47	71047	13051	Oct	2007	-10.73	-78.78	7	169.375	-45.525
48	71048	14371	Oct	2007	-8.8	-63.02	7	168.675	-44.975
49	71049	7524	Oct	2007	-7.5	-54.47	6	167.725	-46.275
50	71050	10134	Oct	2007	-6.47	-43.98	8	168.075	-46.875
51	71051	7697	Oct	2007	-5.26	-35.44	7	167.925	-44.675
1	71101	20661	Nov	2007	-4.72	-28.23	10	173.275	-35.125
2	71102	21431	Nov	2007	-6.14	-38.35	11	173.925	-35.975
3	71103	21815	Nov	2007	-6.76	-47.05	7	174.475	-35.575
4	71104	29644	Nov	2007	-5.47	-32.42	11	173.825	-35.425
5	71105	21536	Nov	2007	-5.73	-38.88	7	174.125	-35.325
6	71106	21053	Nov	2007	-5.58	-35.7	9	172.875	-34.575
7	71107	21811	Nov	2007	-4.34	-25.83	9	174.725	-36.775
8	71108	25260	Nov	2007	-2.9	-12.8	10	174.625	-36.875
9	71109	27592	Nov	2007	-3.86	-22.41	8	174.825	-36.925
10	71110	30803	Nov	2007	-5.54	-39.68	5	175.125	-36.825
11	71111	21812	Nov	2007	-4	-20.71	11	174.725	-36.875
13	71113	21630	Nov	2007	-2.38	-7.59	11	174.325	-36.575
14	71114	29309	Nov	2007	-2.12	-10.56	6	175.575	-37.175
15	71115	28291	Nov	2007	-2.73	-16.4	5	175.675	-36.925
16	71116	28760	Nov	2007	-7.24	-48.3	10	175.475	-36.225
17	71117	27691	Nov	2007	-2.23	-12.75	5	175.325	-37.825
18	71118	28620	Nov	2007	-2.32	-5.94	13	174.875	-37.775
19	71119	28397	Nov	2007	-1.87	-4.59	10	176.225	-37.675
20	71120	30493	Nov	2007	-1.88	-2.86	12	176.325	-38.125
21	71121	27943	Nov	2007	-0.87	-6.39	1	176.775	-38.425
22	71122	27582	Nov	2007	-2.29	-8.11	10	174.175	-39.025
23	71123	28898	Nov	2007	-2.63	-16.06	5	176.075	-38.725
24	71124	30113	Nov	2007	-2.37	-8.93	10	178.125	-38.625
25	71125	29509	Nov	2007	-1.9	-1.15	14	176.825	-39.425
26	71126	30050	Nov	2007	-3.41	-15.91	11	176.975	-39.725
27	71127	28709	Nov	2007	-4.24	-27.61	6	175.325	-40.525
28	71128	30734	Nov	2007	-3.98	-27.68	4	174.825	-41.325
29	71129	30195	Nov	2007	-5.41	-34.08	9	174.875	-41.225
30	71130	27012	Nov	2007	-2.94	-18	6	173.875	-41.275
31	71131	20274	Nov	2007	-2.62	-17.52	3	173.075	-41.225
32	71132	21133	Nov	2007	-2.17	-7.16	10	172.875	-40.875
33	71133	15674	Nov	2007	-2.94	-12.63	11	171.575	-41.775
34	71134	28055	Nov	2007	-5.47	-35.56	8	173.675	-42.375
35	71135	21269	Nov	2007	-6.76	-45.46	9	172.875	-42.725
37	71137	19945	Nov	2007	-5.89	-35.42	12	172.575	-43.275
38	71138	19484	Nov	2007	-2.46	-9.23	10	170.975	-42.725
39	71139	21214	Nov	2007	-5.92	-38.78	9	172.525	-43.725
40	71140	20812	Nov	2007	-5.76	-39.55	7	172.625	-43.625
41	71141	21209	Nov	2007	-5.46	-33.6	10	172.525	-43.475
42	71142	19840	Nov	2007	-4.46	-27.12	9	171.225	-44.375
43	71143	15279	Nov	2007	-6.79	-42.52	12	171.275	-43.925
44	71144	19656	Nov	2007	-5.45	-34.15	9	170.525	-45.825
45	71145	13855	Nov	2007	-5.03	-36.34	4	170.325	-45.875
46	71146	14132	Nov	2007	-5.94	-42.67	5	170.225	-45.875
47	71147	13051	Nov	2007	-8.04	-59.07	5	169.375	-45.525
48	71148	14371	Nov	2007	-6.12	-55.3	-6	168.675	-44.975
49	71149	7524	Nov	2007	-5.12	-30.98	10	167.725	-46.275
50	71150	10134	Nov	2007	-4.1	-26.78	6	168.075	-46.875
51	71151	7697	Nov	2007	-4.26	-27.32	7	167.925	-44.675
1	71201	20661	Dec	2007	-2.54	-16.98	3	173.275	-35.125
2	71202	21431	Dec	2007	-2.49	-11.2	9	173.925	-35.975
3	71203	21815	Dec	2007	-2.53	-16.9	3	174.475	-35.575
4	71204	29644	Dec	2007	-2.78	-12.62	10	173.825	-35.425
5	71205	21536	Dec	2007	-2.85	-13.35	9	174.125	-35.325
6	71206	21053	Dec	2007	-2.59	-10.71	10	172.875	-34.575
7	71207	21811	Dec	2007	-2.41	-8.63	11	174.725	-36.775
8	71208	25260	Dec	2007	-2.55	-8.51	12	174.625	-36.875
9	71209	27592	Dec	2007	-2.39	-9.52	10	174.825	-36.925
10	71210	30803	Dec	2007	-2.83	-11.44	11	175.125	-36.825
11	71211	21812	Dec	2007	-2.54	-8.67	12	174.725	-36.875
13	71213	21630	Dec	2007	-3.35	-16.92	10	174.325	-36.575
14	71214	29309	Dec	2007	-2.39	-11.92	7	175.575	-37.175
15	71215	28291	Dec	2007	-3.18	-13.83	12	175.675	-36.925
16	71216	28760	Dec	2007	-3.71	-19.95	10	175.475	-36.225
17	71217	27691	Dec	2007	-3.37	-14.29	13	175.325	-37.825
18	71218	28620	Dec	2007	-3.14	-10.61	15	174.875	-37.775
19	71219	28397	Dec	2007	-2.98	-12.17	12	176.225	-37.675
20	71220	30493	Dec	2007	-5.18	-28.77	13	176.325	-38.125
21	71221	27943	Dec	2007	-3.73	-17.71	12	176.775	-38.425
22	71222	27582	Dec	2007	-3.63	-18.8	10	174.175	-39.025
23	71223	28898	Dec	2007	-4.99	-28.4	12	176.075	-38.725
24	71224	30113	Dec	2007	-5.41	-32.19	11	178.125	-38.625
25	71225	29509	Dec	2007	-5.38	-31.68	11	176.825	-39.425
26	71226	30050	Dec	2007	-6.78	-41.79	12	176.975	-39.725
27	71227	28709	Dec	2007	-3.98	-23.69	8	175.325	-40.525
28	71228	30734	Dec	2007	-4.39	-25.95	9	174.825	-41.325
29	71229	30195	Dec	2007	-4.43	-24.55	11	174.875	-41.225
30	71230	27012	Dec	2007	-4.18	-24.29	9	173.875	-41.275
31	71231	20274	Dec	2007	-4.1	-23.33	10	173.075	-41.225
32	71232	21133	Dec	2007	-2.99	-14.31	10	172.875	-40.875
33	71233	15674	Dec	2007	-1.74	-2.96	11	171.575	-41.775
34	71234	28055	Dec	2007	-5.29	-31.64	11	173.675	-42.375
35	71235	21269	Dec	2007	-5.97	-41.9	6	172.875	-42.725
37	71237	19945	Dec	2007	-5.53	-37.23	7	172.575	-43.275
38	71238	19484	Dec	2007	-3.31	-14.1	12	170.975	-42.725
39	71239	21214	Dec	2007	-6	-38.81	9	172.525	-43.725
40	71240	20812	Dec	2007	-8.19	-55.38	10	172.625	-43.625
41	71241	21209	Dec	2007	-6.15	-41.68	8	172.525	-43.475
42	71242	19840	Dec	2007	-6.01	-40.36	8	171.225	-44.375
43	71243	15279	Dec	2007	-5.69	-34.64	11	171.275	-43.925
44	71244	19656	Dec	2007	-6.86	-46.52	8	170.525	-45.825
45	71245	13855	Dec	2007	-6.13	-43.18	6	170.325	-45.875
46	71246	14132	Dec	2007	-6.85	-47.97	7	170.225	-45.875
47	71247	13051	Dec	2007	-8.12	-56.97	8	169.375	-45.525
48	71248	14371	Dec	2007	-7.99	-64.85	-1	168.675	-44.975
49	71249	7524	Dec	2007	-7.19	-50.12	7	167.725	-46.275
50	71250	10134	Dec	2007	-5.37	-36.78	6	168.075	-46.875
51	71251	7697	Dec	2007	-5.91	-40.27	7	167.925	-44.675
1	80101	20661	Jan	2008	-4.7	-30.6	7	173.275	-35.125
2	80102	21431	Jan	2008	-5.54	-38.9	5	173.925	-35.975
3	80103	21815	Jan	2008	-4.53	-32.1	4	174.475	-35.575
4	80104	29644	Jan	2008	-5.65	-40.1	5	173.825	-35.425
5	80105	21536	Jan	2008	-4.42	-28.8	7	174.125	-35.325
6	80106	21053	Jan	2008	-2.65	-13.9	7	172.875	-34.575
7	80107	21811	Jan	2008	-2.7	-18	4	174.725	-36.775
8	80108	25260	Jan	2008	-2.47	-16.3	3	174.625	-36.875
9	80109	27592	Jan	2008	-1.89	-9.3	6	174.825	-36.925
10	80110	30803	Jan	2008	-2.58	-17	4	175.125	-36.825
11	80111	21812	Jan	2008	-2.51	-18.8	1	174.725	-36.875
13	80113	21630	Jan	2008	-4.43	-31.6	4	174.325	-36.575
14	80114	29309	Jan	2008				175.575	-37.175
15	80115	28291	Jan	2008	-1.73	-11.3	3	175.675	-36.925
16	80116	28760	Jan	2008	-5.3	-36.6	6	175.475	-36.225
17	80117	27691	Jan	2008	-0.98	-9.3	-1	175.325	-37.825
18	80118	28620	Jan	2008	-0.73	-6.3	0	174.875	-37.775
19	80119	28397	Jan	2008	-1.44	-2.9	9	176.225	-37.675
20	80120	30493	Jan	2008	-2.05	-12.1	4	176.325	-38.125
21	80121	27943	Jan	2008	-2.77	-18.6	4	176.775	-38.425
22	80122	27582	Jan	2008	-3.46	-22.6	5	174.175	-39.025
23	80123	28898	Jan	2008	-3.94	-28.6	3	176.075	-38.725
24	80124	30113	Jan	2008	-3.29	-17.6	9	178.125	-38.625
25	80125	29509	Jan	2008	-3.51	-21.2	7	176.825	-39.425
26	80126	30050	Jan	2008	-3.66	-22.9	6	176.975	-39.725
27	80127	28709	Jan	2008	-8.05	-57.2	7	175.325	-40.525
28	80128	30734	Jan	2008	-4.11	-32.3	1	174.825	-41.325
29	80129	30195	Jan	2008	-5.68	-43.3	2	174.875	-41.225
30	80130	27012	Jan	2008	-3.79	-31.4	-1	173.875	-41.275
31	80131	20274	Jan	2008	-5.34	-41.9	1	173.075	-41.225
32	80132	21133	Jan	2008	-4.33	-34.6	0	172.875	-40.875
33	80133	15674	Jan	2008	-3.99	-26.6	5	171.575	-41.775
34	80134	28055	Jan	2008	-5.37	-50.4	-7	173.675	-42.375
35	80135	21269	Jan	2008	-4.42	-35.1	0	172.875	-42.725
37	80137	19945	Jan	2008	-3.1	-27.3	-3	172.575	-43.275
38	80138	19484	Jan	2008	-4.08	-26.9	6	170.975	-42.725
39	80139	21214	Jan	2008	-6.73	-49.1	5	172.525	-43.725
40	80140	20812	Jan	2008				172.625	-43.625
41	80141	21209	Jan	2008	-2.41	-20.3	-1	172.525	-43.475
42	80142	19840	Jan	2008	-5.06	-33.8	7	171.225	-44.375
43	80143	15279	Jan	2008	-6.02	-41.1	7	171.275	-43.925
44	80144	19656	Jan	2008	-8.28	-63.7	3	170.525	-45.825
45	80145	13855	Jan	2008				170.325	-45.875
46	80146	14132	Jan	2008	-7.44	-58.6	1	170.225	-45.875
47	80147	13051	Jan	2008	-10.89	-86.9	0	169.375	-45.525
48	80148	14371	Jan	2008	-10.89	-87.9	-1	168.675	-44.975
49	80149	7524	Jan	2008	-4.93	-35.8	4	167.725	-46.275
50	80150	10134	Jan	2008	-3.66	-22.6	7	168.075	-46.875
51	80151	7697	Jan	2008	-5.05	-32.3	8	167.925	-44.675
1	80201	20661	Feb	2008	-8.13	-58.3	7	173.275	-35.125
2	80202	21431	Feb	2008	-7.54	-53.8	7	173.925	-35.975
3	80203	21815	Feb	2008	-6.73	-47.9	6	174.475	-35.575
4	80204	29644	Feb	2008	-8.69	-61.8	8	173.825	-35.425
5	80205	21536	Feb	2008	-8.82	-63.2	7	174.125	-35.325
6	80206	21053	Feb	2008	-7.92	-55.3	8	172.875	-34.575
7	80207	21811	Feb	2008	-4.64	-28.6	9	174.725	-36.775
8	80208	25260	Feb	2008				174.625	-36.875
9	80209	27592	Feb	2008				174.825	-36.925
10	80210	30803	Feb	2008	-4.93	-35.9	4	175.125	-36.825
11	80211	21812	Feb	2008	-4.17	-24.8	9	174.725	-36.875
13	80213	21630	Feb	2008	-5.66	-38.3	7	174.325	-36.575
14	80214	29309	Feb	2008	-4.16	-28.4	5	175.575	-37.175
15	80215	28291	Feb	2008	-3.79	-21.9	8	175.675	-36.925
16	80216	28760	Feb	2008	-5.58	-37.8	7	175.475	-36.225
17	80217	27691	Feb	2008	-4.75	-28.1	10	175.325	-37.825
18	80218	28620	Feb	2008	-3.96	-23.9	8	174.875	-37.775
19	80219	28397	Feb	2008	-2.85	-13.3	10	176.225	-37.675
20	80220	30493	Feb	2008	-3.22	-16.6	9	176.325	-38.125
21	80221	27943	Feb	2008	-3.8	-22.4	8	176.775	-38.425
22	80222	27582	Feb	2008	-4.76	-27	11	174.175	-39.025
23	80223	28898	Feb	2008	-3.62	-20.8	8	176.075	-38.725
24	80224	30113	Feb	2008	-3.63	-17.9	11	178.125	-38.625
25	80225	29509	Feb	2008	-4.93	-30.2	9	176.825	-39.425
26	80226	30050	Feb	2008	-2.95	-18.4	5	176.975	-39.725
27	80227	28709	Feb	2008	-4.54	-24.5	12	175.325	-40.525
28	80228	30734	Feb	2008	-4.96	-26.8	13	174.825	-41.325
29	80229	30195	Feb	2008	-4.74	-27.1	11	174.875	-41.225
30	80230	27012	Feb	2008	-4.28	-24.5	10	173.875	-41.275
31	80231	20274	Feb	2008	-3.47	-13	15	173.075	-41.225
32	80232	21133	Feb	2008	-6.52	-42.9	9	172.875	-40.875
33	80233	15674	Feb	2008	-6.96	-43.1	13	171.575	-41.775
34	80234	28055	Feb	2008	-9.69	-70.3	7	173.675	-42.375
35	80235	21269	Feb	2008	-11.69	-84.4	9	172.875	-42.725
37	80237	19945	Feb	2008	-8.29	-59.3	7	172.575	-43.275
38	80238	19484	Feb	2008	-7.22	-44.8	13	170.975	-42.725
39	80239	21214	Feb	2008	-7.6	-49.4	11	172.525	-43.725
40	80240	20812	Feb	2008				172.625	-43.625
41	80241	21209	Feb	2008	-7.65	-49.6	12	172.525	-43.475
42	80242	19840	Feb	2008	-5.06	-32.9	8	171.225	-44.375
43	80243	15279	Feb	2008	-7.99	-50.5	13	171.275	-43.925
44	80244	19656	Feb	2008	-6.08	-40	9	170.525	-45.825
45	80245	13855	Feb	2008				170.325	-45.875
46	80246	14132	Feb	2008	-7.36	-53.7	5	170.225	-45.875
47	80247	13051	Feb	2008	-9.09	-62.7	10	169.375	-45.525
48	80248	14371	Feb	2008	-9.48	-69.1	7	168.675	-44.975
49	80249	7524	Feb	2008	-9.67	-69.2	8	167.725	-46.275
50	80250	10134	Feb	2008	-8.77	-62.3	8	168.075	-46.875
51	80251	7697	Feb	2008	-7.07	-47.8	9	167.925	-44.675
52	80252	14184	Feb	2008	-12.12	-96.2	1	170.075	-43.725
53	80253	16409	Feb	2008	-8.29	-58.4	8	171.575	-42.925
54	80254	30687	Feb	2008	-4.3	-24.9	10	173.825	-41.525
56	80256	31173	Feb	2008	-3.99	-22.5	9	178.175	-37.575
57	80257	30332	Feb	2008	-5.68	-29.5	16	175.525	-39.225
1	80301	20661	Mar	2008	-5.84	-35.39	11	173.275	-35.125
2	80302	21431	Mar	2008	-4.07	-19.81	13	173.925	-35.975
3	80303	21815	Mar	2008	-5.39	-31.59	12	174.475	-35.575
4	80304	29644	Mar	2008	-7.09	-44.28	12	173.825	-35.425
5	80305	21536	Mar	2008	-4.7	-28.28	9	174.125	-35.325
6	80306	21053	Mar	2008	-6.34	-39.76	11	172.875	-34.575
7	80307	21811	Mar	2008	-8.43	-60.12	7	174.725	-36.775
8		25260		2008				174.625	-36.875
9		27592		2008				174.825	-36.925
10	80310	30803	Mar	2008	-7.84	-55.68	7	175.125	-36.825
11	80311	21812	Mar	2008	-7.19	-49.73	8	174.725	-36.875
13		21630		2008				174.325	-36.575
14	80314	29309	Mar	2008	-3.57	-17.23	11	175.575	-37.175
15	80315	28291	Mar	2008	-2.04	0.64	17	175.675	-36.925
16	80316	28760	Mar	2008	-5.11	-24.15	17	175.475	-36.225
17		27691		2008				175.325	-37.825
18	80318	28620	Mar	2008	-5.02	-28.9	11	174.875	-37.775
19	80319	28397	Mar	2008	-3.93	-18.78	13	176.225	-37.675
20	80320	30493	Mar	2008	-7.91	-56.55	7	176.325	-38.125
21	80321	27943	Mar	2008	-8.04	-57.82	6	176.775	-38.425
22	80322	27582	Mar	2008	-3.73	-13.96	16	174.175	-39.025
23	80323	28898	Mar	2008	-8.28	-57.63	9	176.075	-38.725
24	80324	30113	Mar	2008	-5.46	-29.57	14	178.125	-38.625
25	80325	29509	Mar	2008	-5.82	-30.45	16	176.825	-39.425
26	80326	30050	Mar	2008	-5.72	-28.8	17	176.975	-39.725
27	80327	28709	Mar	2008	-7.1	-44.79	12	175.325	-40.525
28	80328	30734	Mar	2008	-6.84	-42.6	12	174.825	-41.325
29	80329	30195	Mar	2008	-6.58	-39.8	13	174.875	-41.225
30	80330	27012	Mar	2008	-7.95	-52.48	11	173.875	-41.275
31	80331	20274	Mar	2008	-8.86	-60.48	10	173.075	-41.225
32	80332	21133	Mar	2008	-6.54	-40.82	12	172.875	-40.875
33	80333	15674	Mar	2008	-3.46	-16.07	12	171.575	-41.775
34	80334	28055	Mar	2008	-4.83	-26.7	12	173.675	-42.375
35	80335	21269	Mar	2008	-13.04	-94.77	10	172.875	-42.725
37	80337	19945	Mar	2008	-12.5	-94.78	5	172.575	-43.275
38	80338	19484	Mar	2008	-5.5	-30.48	14	170.975	-42.725
39	80339	21214	Mar	2008	-10.33	-77.59	5	172.525	-43.725
40		20812		2008				172.625	-43.625
41	80341	21209	Mar	2008	-9.23	-70.68	3	172.525	-43.475
42	80342	19840	Mar	2008	-5.27	-27.31	15	171.225	-44.375
43	80343	15279	Mar	2008	-3.6	-10.87	18	171.275	-43.925
44	80344	19656	Mar	2008	-13.87	-102.77	8	170.525	-45.825
45		13855		2008				170.325	-45.875
46	80346	14132	Mar	2008	-11.18	-83.25	6	170.225	-45.875
47	80347	13051	Mar	2008	-13.32	-95.31	11	169.375	-45.525
48	80348	14371	Mar	2008	-9.76	-70.86	7	168.675	-44.975
49	80349	7524	Mar	2008	-7.74	-50.09	12	167.725	-46.275
50	80350	10134	Mar	2008	-4.12	-23.21	10	168.075	-46.875
51	80351	7697	Mar	2008	-4.77	-22.89	15	167.925	-44.675
52	80352	14184	Mar	2008	-7.81	-59.45	3	170.075	-43.725
53	80353	16409	Mar	2008	-13.11	-93.03	12	171.575	-42.925
54	80354	30687	Mar	2008	-11.02	-78.83	9	173.825	-41.525
56	80356	31173	Mar	2008	-3.67	-18.3	11	178.175	-37.575
57	80357	30332	Mar	2008	-8.35	-53.96	13	175.525	-39.225
1	80401	20661	April	2008	-5.61	-33.26	12	173.275	-35.125
2	80402	21431	April	2008	-6.41	-38.67	13	173.925	-35.975
3	80403	21815	April	2008	-7.62	-52.03	9	174.475	-35.575
4	80404	29644	April	2008	-5.54	-31.87	12	173.825	-35.425
5	80405	21536	April	2008	-6.11	-39.08	10	174.125	-35.325
6	80406	21053	April	2008	-5.5	-30.91	13	172.875	-34.575
7	80407	21811	April	2008	-6.92	-42.8	13	174.725	-36.775
8		25260		2008				174.625	-36.875
9		27592		2008				174.825	-36.925
10	80410	30803	April	2008	-5.15	-30.61	11	175.125	-36.825
11	80411	21812	April	2008	-5.09	-29.03	12	174.725	-36.875
13		21630		2008				174.325	-36.575
14	80414	29309	April	2008	-4.8	-28.55	10	175.575	-37.175
15	80415	28291	April	2008	-3.82	-17.89	13	175.675	-36.925
16		28760		2008				175.475	-36.225
17	80417	27691	April	2008	-7.61	-46.95	14	175.325	-37.825
18	80418	28620	April	2008	-7.83	-47.53	15	174.875	-37.775
19	80419	28397	April	2008	-7.15	-50.54	7	176.225	-37.675
20	80420	30493	April	2008	-6.9	-41.4	14	176.325	-38.125
21	80421	27943	April	2008	-7.11	-45.45	11	176.775	-38.425
22	80422	27582	April	2008	-8	-52.36	12	174.175	-39.025
23	80423	28898	April	2008	-8.01	-50.41	14	176.075	-38.725
24	80424	30113	April	2008	-5.43	-25.14	18	178.125	-38.625
25	80425	29509	April	2008	-13.08	-101.73	3	176.825	-39.425
26	80426	30050	April	2008	-7.28	-47.24	11	176.975	-39.725
27	80427	28709	April	2008	-8.83	-61.48	9	175.325	-40.525
28	80428	30734	April	2008	-8.25	-50.82	15	174.825	-41.325
29	80429	30195	April	2008	-8.13	-47.27	18	174.875	-41.225
30	80430	27012	April	2008	-7.1	-43.33	13	173.875	-41.275
31	80431	20274	April	2008	-7	-40.04	16	173.075	-41.225
32	80432	21133	April	2008	-5.87	-31.17	16	172.875	-40.875
33	80433	15674	April	2008	-6.06	-34.89	14	171.575	-41.775
34	80434	28055	April	2008	-5.57	-26.22	18	173.675	-42.375
35	80435	21269	April	2008	-6.1	-33.73	15	172.875	-42.725
37	80437	19945	April	2008	-5.73	-30.76	15	172.575	-43.275
38	80438	19484	April	2008	-7.26	-44.58	14	170.975	-42.725
39	80439	21214	April	2008	-6.61	-36.49	16	172.525	-43.725
40	80439	20812	April	2008	-9.17	-58.87	15	172.625	-43.625
41	80441	21209	April	2008	-5.46	-30.03	14	172.525	-43.475
42	80442	19840	April	2008	-4.36	-19.14	16	171.225	-44.375
43	80443	15279	April	2008	-6.15	-33.39	16	171.275	-43.925
44	80444	19656	April	2008	-7.09	-40.48	16	170.525	-45.825
45		13855		2008				170.325	-45.875
46	80446	14132	April	2008	-7.41	-48.35	11	170.225	-45.875
47	80447	13051	April	2008	-11.91	-80.32	15	169.375	-45.525
48	80448	14371	April	2008	-8.71	-57.44	12	168.675	-44.975
49	80449	7524	April	2008	-6.17	-32.09	17	167.725	-46.275
50	80450	10134	April	2008	-5.72	-28.8	17	168.075	-46.875
51	80451	7697	April	2008	-6.1	-36.01	13	167.925	-44.675
52	80452	14184	April	2008	-9.34	-67.62	7	170.075	-43.725
53	80453	16409	April	2008	-8.71	-62.39	7	171.575	-42.925
54	80454	30687	April	2008	-6.45	-42.19	9	173.825	-41.525
56	80456	31173	April	2008	-7.46	-49.48	10	178.175	-37.575
57	80457	30332	April	2008	-10.6	-74.57	10	175.525	-39.225
1	80501	20661	May	2008	-6.55	-31.28	21	173.275	-35.125
2	80502	21431	May	2008	-6.85	-34.41	20	173.925	-35.975
3	80503	21815	May	2008	-6.35	-29.68	21	174.475	-35.575
4	80504	29644	May	2008	-7.68	-38.45	23	173.825	-35.425
5	80505	21536	May	2008	-7.22	-36.47	21	174.125	-35.325
6	80506	21053	May	2008	-6.54	-28.9	23	172.875	-34.575
7	80507	21811	May	2008	-7.82	-43.31	19	174.725	-36.775
8		25260		2008				174.625	-36.875
9		27592		2008				174.825	-36.925
10	80510	30803	May	2008	-9.14	-53.79	19	175.125	-36.825
11	80511	21812	May	2008	-8.73	-44.77	25	174.725	-36.875
13	80513	21630	May	2008	-7.1	-37.99	19	174.325	-36.575
14	80514	29309	May	2008	-7.19	-38.1	19	175.575	-37.175
15	80515	28291	May	2008	-9.1	-52.63	20	175.675	-36.925
16	80516	28760	May	2008	-7.62	-41.54	19	175.475	-36.225
17	80517	27691	May	2008	-6.16	-27.84	21	175.325	-37.825
18	80518	28620	May	2008	-5.36	-22.87	20	174.875	-37.775
19	80519	28397	May	2008	-9.22	-50.54	23	176.225	-37.675
20	80520	30493	May	2008	-9.73	-55.92	22	176.325	-38.125
21	80521	27943	May	2008	-9.18	-54.54	19	176.775	-38.425
22	80522	27582	May	2008	-13.35	-91.24	16	174.175	-39.025
23	80523	28898	May	2008	-11.53	-76.63	16	176.075	-38.725
24	80524	30113	May	2008	-5.32	-23.11	19	178.125	-38.625
25	80525	29509	May	2008	-8.95	-52.5	19	176.825	-39.425
26	80526	30050	May	2008	-7.33	-38.65	20	176.975	-39.725
27	80527	28709	May	2008	-8.28	-42.47	24	175.325	-40.525
28	80528	30734	May	2008	-5.55	-26.25	18	174.825	-41.325
29	80529	30195	May	2008	-6.26	-29.24	21	174.875	-41.225
30	80530	27012	May	2008	-6	-29.51	19	173.875	-41.275
31	80531	20274	May	2008	-5.05	-28.42	12	173.075	-41.225
32		21133		2008				172.875	-40.875
33	80533	15674	May	2008	-5.88	-24.12	23	171.575	-41.775
34	80534	28055	May	2008	-6.3	-33.6	17	173.675	-42.375
35	80535	21269	May	2008	-11.86	-81.07	14	172.875	-42.725
37	80537	19945	May	2008	-9.56	-52.94	24	172.575	-43.275
38	80538	19484	May	2008	-6.39	-27.52	24	170.975	-42.725
39	80539	21214	May	2008	-8.01	-41.6	22	172.525	-43.725
40		20812		2008				172.625	-43.625
41	80541	21209	May	2008	-8.52	-48.42	20	172.525	-43.475
42	80542	19840	May	2008	-5.54	-31.81	13	171.225	-44.375
43	80543	15279	May	2008	-10.73	-70.61	15	171.275	-43.925
44		19656		2008				170.525	-45.825
45		13855		2008				170.325	-45.875
46	80546	14132	May	2008	-10.26	-67.11	15	170.225	-45.875
47	80547	13051	May	2008	-14.38	-98.63	16	169.375	-45.525
48	80548	14371	May	2008	-14.23	-101.86	12	168.675	-44.975
49	80549	7524	May	2008	-8.08	-48.71	16	167.725	-46.275
50	80550	10134	May	2008	-6.51	-39.74	12	168.075	-46.875
51	80551	7697	May	2008	-11.58	-78.69	14	167.925	-44.675
52	80552	14184	May	2008	-16.23	-116.2	14	170.075	-43.725
53	80553	16409	May	2008	-7.67	-54.35	7	171.575	-42.925
54	80554	30687	May	2008	-11.17	-84.04	5	173.825	-41.525
56	80556	31173	May	2008	-7.11	-43.77	13	178.175	-37.575
57	80557	30332	May	2008	-13.19	-89.25	16	175.525	-39.225
1	80601	20661	June	2008	-5	-27.05	13	173.275	-35.125
2	80602	21431	June	2008	-5.12	-28.57	12	173.925	-35.975
3	80603	21815	June	2008	-4	-14.79	17	174.475	-35.575
4	80604	29644	June	2008	-4.92	-25.11	14	173.825	-35.425
5	80605	21536	June	2008	-3.48	-19.03	9	174.125	-35.325
6	80606	21053	June	2008	-4.56	-24.07	12	172.875	-34.575
7	80607	21811	June	2008	-5.9	-37.26	10	174.725	-36.775
8		25260		2008				174.625	-36.875
9		27592		2008				174.825	-36.925
10	80610	30803	June	2008	-6.43	-41.43	10	175.125	-36.825
11	80611	21812	June	2008	-5.68	-33.49	12	174.725	-36.875
13	80613	21630	June	2008	-4.85	-25.43	13	174.325	-36.575
14	80614	29309	June	2008	-5.76	-34.77	11	175.575	-37.175
15	80615	28291	June	2008	-6.07	-38.21	10	175.675	-36.925
16	80616	28760	June	2008	-5.46	-29.74	14	175.475	-36.225
17	80617	27691	June	2008	-7.32	-45.74	13	175.325	-37.825
18	80618	28620	June	2008	-7.41	-47.2	12	174.875	-37.775
19	80619	28397	June	2008	-7.78	-52.81	9	176.225	-37.675
20	80620	30493	June	2008	-7.99	-51.46	12	176.325	-38.125
21	80621	27943	June	2008	-8.66	-58.73	11	176.775	-38.425
22	80622	27582	June	2008	-6.4	-38.38	13	174.175	-39.025
23	80623	28898	June	2008	-7.28	-43.57	15	176.075	-38.725
24	80624	30113	June	2008	-7.16	-46.34	11	178.125	-38.625
25	80625	29509	June	2008	-9.83	-72.39	6	176.825	-39.425
26	80626	30050	June	2008	-8.16	-58.25	7	176.975	-39.725
27	80627	28709	June	2008	-8.44	-57.73	10	175.325	-40.525
28		30734		2008				174.825	-41.325
29	80629	30195	June	2008	-8.18	-53.04	12	174.875	-41.225
30	80630	27012	June	2008	-7.16	-48.8	8	173.875	-41.275
31	80631	20274	June	2008	-6.23	-39.24	11	173.075	-41.225
32	80632	21133	June	2008	-5.28	-31.83	10	172.875	-40.875
33		15674		2008				171.575	-41.775
34	80634	28055	June	2008	-10.75	-80.5	6	173.675	-42.375
35	80635	21269	June	2008	-11.85	-86.89	8	172.875	-42.725
37	80637	19945	June	2008	-11.24	-84.61	5	172.575	-43.275
38	80638	19484	June	2008	-7.19	-46.27	11	170.975	-42.725
39	80639	21214	June	2008	-9.98	-72.67	7	172.525	-43.725
40		20812		2008				172.625	-43.625
41	80641	21209	June	2008	-11.42	-85.66	6	172.525	-43.475
42	80642	19840	June	2008	-10.61	-80.01	5	171.225	-44.375
43	80643	15279	June	2008	-10.4	-76.67	7	171.275	-43.925
44	80644	19656	June	2008	-9.72	-68.14	10	170.525	-45.825
45		13855		2008				170.325	-45.875
46	80646	14132	June	2008	-7.08	-52.25	4	170.225	-45.875
47	80647	13051	June	2008	-9.97	-73.52	6	169.375	-45.525
48	80648	14371	June	2008	-10.89	-84.54	3	168.675	-44.975
49	80649	7524	June	2008	-7.08	-48.38	8	167.725	-46.275
50	80650	10134	June	2008	-7.67	-54.95	6	168.075	-46.875
51	80651	7697	June	2008	-5.71	-37.38	8	167.925	-44.675
52	80652	14184	June	2008	-11.26	-85.45	5	170.075	-43.725
53	80653	16409	June	2008	-8.1	-57.41	7	171.575	-42.925
54	80654	30687	June	2008	-9.55	-71.82	5	173.825	-41.525
56	80656	31173	June	2008	-5.85	-36.66	10	178.175	-37.575
57	80657	30332	June	2008	-8.9	-52.8	18	175.525	-39.225
1	80701	20661	July	2008	-5.11	-25.59	15	173.275	-35.125
2	80702	21431	July	2008	-5.73	-30.27	16	173.925	-35.975
3	80703	21815	July	2008	-5.29	-28.73	14	174.475	-35.575
4	80704	29644	July	2008	-6.09	-37	12	173.825	-35.425
5	80705	21536	July	2008	-5.34	-29.97	13	174.125	-35.325
6	80706	21053	July	2008	-5.12	-27.59	13	172.875	-34.575
7	80707	21811	July	2008	-6.89	-40.54	15	174.725	-36.775
8		25260		2008				174.625	-36.875
9		27592		2008				174.825	-36.925
10	80710	30803	July	2008	-7.48	-46.1	14	175.125	-36.825
11	80711	21812	July	2008	-7.18	-44.34	13	174.725	-36.875
13	80713	21630	July	2008	-6.2	-37.47	12	174.325	-36.575
14	80714	29309	July	2008	-8.06	-51.74	13	175.575	-37.175
15	80715	28291	July	2008	-7.41	-45.55	14	175.675	-36.925
16	80716	28760	July	2008	-7.34	-42.58	16	175.475	-36.225
17	80717	27691	July	2008	-7.23	-47.77	10	175.325	-37.825
18	80718	28620	July	2008	-11.1	-79.86	9	174.875	-37.775
19	80719	28397	July	2008	-7.63	-49.1	12	176.225	-37.675
20		30493		2008				176.325	-38.125
21	80721	27943	July	2008	-7.8	-53.04	9	176.775	-38.425
22	80722	27582	July	2008	-5.73	-36.2	10	174.175	-39.025
23	80723	28898	July	2008	-7.84	-53.52	9	176.075	-38.725
24	80724	30113	July	2008	-8.46	-59.54	8	178.125	-38.625
25	80725	29509	July	2008	-10.4	-77.35	6	176.825	-39.425
26	80726	30050	July	2008	-9.64	-71.29	6	176.975	-39.725
27	80727	28709	July	2008	-6.93	-47.94	7	175.325	-40.525
28		30734		2008				174.825	-41.325
29	80729	30195	July	2008	-7.33	-51.41	7	174.875	-41.225
30	80730	27012	July	2008	-5.16	-32.6	9	173.875	-41.275
31	80731	20274	July	2008	-6.91	-45.06	10	173.075	-41.225
32	80732	21133	July	2008	-6.63	-44.93	8	172.875	-40.875
33	80733	15674	July	2008	-5.91	-37.82	9	171.575	-41.775
34	80734	28055	July	2008	-14.11	-106.16	7	173.675	-42.375
35	80735	21269	July	2008	-12.18	-101.98	-5	172.875	-42.725
37	80737	19945	July	2008	-12.28	-94.01	4	172.575	-43.275
38	80738	19484	July	2008	-7.12	-46.66	10	170.975	-42.725
39	80739	21214	July	2008	-8.42	-60.27	7	172.525	-43.725
40		20812		2008				172.625	-43.625
41	80741	21209	July	2008	-10.67	-80.84	5	172.525	-43.475
42	80742	19840	July	2008	-9.25	-63.68	10	171.225	-44.375
43	80743	15279	July	2008	-10.86	-80.56	6	171.275	-43.925
44	80744	19656	July	2008	-6.96	-46.53	9	170.525	-45.825
45		13855		2008				170.325	-45.875
46	80746	14132	July	2008	-3.95	-17.37	14	170.225	-45.875
47	80747	13051	July	2008	-9.03	-61.68	11	169.375	-45.525
48	80748	14371	July	2008	-8.9	-59.26	12	168.675	-44.975
49	80749	7524	July	2008	-7.6	-49.21	12	167.725	-46.275
50	80750	10134	July	2008	-6.35	-40.76	10	168.075	-46.875
51	80751	7697	July	2008	-6.55	-41.39	11	167.925	-44.675
52	80752	14184	July	2008	-11.54	-82.27	10	170.075	-43.725
53		16409		2008				171.575	-42.925
54	80754	30687	July	2008	-9.48	-66.24	10	173.825	-41.525
56	80756	31173	July	2008	-7	-46.56	9	178.175	-37.575
57	80757	30332	July	2008	-7.73	-44.42	17	175.525	-39.225
1	80801	20661	Aug	2008	-6.28	-28.89	21	173.275	-35.125
2	80802	21431	Aug	2008	-7.49	-39.79	20	173.925	-35.975
3	80803	21815	Aug	2008	-5.91	-28.66	19	174.475	-35.575
4	80804	29644	Aug	2008	-5.67	-23.85	22	173.825	-35.425
5	80805	21536	Aug	2008	-5.27	-23.02	19	174.125	-35.325
6	80806	21053	Aug	2008	-5.97	-26.87	21	172.875	-34.575
7	80807	21811	Aug	2008	-7.07	-36.51	20	174.725	-36.775
8		25260		2008				174.625	-36.875
9		27592		2008				174.825	-36.925
10	80810	30803	Aug	2008	-6.27	-34.73	15	175.125	-36.825
11	80811	21812	Aug	2008	-6.56	-40.57	12	174.725	-36.875
13	80813	21630	Aug	2008	-6.13	-27.45	22	174.325	-36.575
14	80814	29309	Aug	2008	-6.66	-36.86	16	175.575	-37.175
15	80815	28291	Aug	2008	-4.88	-25.41	14	175.675	-36.925
16	80816	28760	Aug	2008	-5.9	-29.1	18	175.475	-36.225
17	80817	27691	Aug	2008	-6.84	-34.39	20	175.325	-37.825
18	80818	28620	Aug	2008	-6.64	-32.03	21	174.875	-37.775
19	80819	28397	Aug	2008	-6.7	-35.89	18	176.225	-37.675
20	80820	30493	Aug	2008	-7.25	-41.73	16	176.325	-38.125
21	80821	27943	Aug	2008	-6.98	-38.33	17	176.775	-38.425
22	80822	27582	Aug	2008	-7.47	-41.17	19	174.175	-39.025
23	80823	28898	Aug	2008	-9.03	-53.18	19	176.075	-38.725
24	80824	30113	Aug	2008	-6.04	-37.54	11	178.125	-38.625
25	80825	29509	Aug	2008	-7.86	-50.8	12	176.825	-39.425
26	80826	30050	Aug	2008	-8.36	-42.97	24	176.975	-39.725
27	80827	28709	Aug	2008	-8.3	-46.92	20	175.325	-40.525
28		30734		2008				174.825	-41.325
29	80829	30195	Aug	2008	-8.49	-53.9	14	174.875	-41.225
30	80830	27012	Aug	2008	-9.31	-62.86	12	173.875	-41.275
31	80831	20274	Aug	2008	-9.75	-58.77	19	173.075	-41.225
32	80832	21133	Aug	2008	-7.53	-47.95	12	172.875	-40.875
33	80833	15674	Aug	2008	-7.73	-45.55	16	171.575	-41.775
34	80834	28055	Aug	2008	-8.45	-57.43	10	173.675	-42.375
35	80835	21269	Aug	2008	-11.36	-79.6	11	172.875	-42.725
37	80837	19945	Aug	2008	-8.15	-53.48	12	172.575	-43.275
38	80838	19484	Aug	2008	-9.74	-58.63	19	170.975	-42.725
39	80839	21214	Aug	2008	-7.52	-46.34	14	172.525	-43.725
40		20812		2008				172.625	-43.625
41	80841	21209	Aug	2008	-8.38	-51.12	16	172.525	-43.475
42	80842	19840	Aug	2008	-7.75	-49.49	12	171.225	-44.375
43	80843	15279	Aug	2008	-9.47	-62.4	13	171.275	-43.925
44	80844	19656	Aug	2008	-7.2	-40.43	17	170.525	-45.825
45		13855		2008				170.325	-45.875
46	80846	14132	Aug	2008	-7.64	-43.49	18	170.225	-45.875
47	80847	13051	Aug	2008	-11.77	-78.65	16	169.375	-45.525
48	80848	14371	Aug	2008	-13.41	-91.32	16	168.675	-44.975
49	80849	7524	Aug	2008	-8.08	-47.46	17	167.725	-46.275
50	80850	10134	Aug	2008	-7.9	-48.7	15	168.075	-46.875
51	80851	7697	Aug	2008	-8.15	-49.4	16	167.925	-44.675
52	80852	14184	Aug	2008	-11.41	-71.07	20	170.075	-43.725
53	80853	16409	Aug	2008	-16.07	-106.54	22	171.575	-42.925
54	80854	30687	Aug	2008	-11.01	-72.62	15	173.825	-41.525
56	80856	31173	Aug	2008	-7.54	-44.52	16	178.175	-37.575
57	80857	30332	Aug	2008	-9.99	-54.69	25	175.525	-39.225
58	80858	21639	Aug	2008	-7.95	-42.02	22	174.325	-39.325
1	80901	20661	Sept	2008	-4.44	-19.65	16	173.275	-35.125
2	80902	21431	Sept	2008	-4.12	-16.69	16	173.925	-35.975
3	80903	21815	Sept	2008	-5.76	-31.09	15	174.475	-35.575
4	80904	29644	Sept	2008	-5.78	-29.35	17	173.825	-35.425
5	80905	21536	Sept	2008	-4.57	-20.77	16	174.125	-35.325
6	80906	21053	Sept	2008	-4.81	-20.32	18	172.875	-34.575
7	80907	21811	Sept	2008	-5.22	-24.72	17	174.725	-36.775
8		25260		2008				174.625	-36.875
9		27592		2008				174.825	-36.925
10	80910	30803	Sept	2008	-6.24	-34.77	15	175.125	-36.825
11	80911	21812	Sept	2008	-3.73	-13.54	16	174.725	-36.875
13	80913	21630	Sept	2008	-4.17	-14.39	19	174.325	-36.575
14	80914	29309	Sept	2008	-5.83	-26.77	20	175.575	-37.175
15	80915	28291	Sept	2008	-5.45	-28.97	15	175.675	-36.925
16	80916	28760	Sept	2008	-5.87	-44.56	2	175.475	-36.225
17	80917	27691	Sept	2008	-5.58	-26.32	18	175.325	-37.825
18	80918	28620	Sept	2008	-5.48	-22.59	21	174.875	-37.775
19	80919	28397	Sept	2008	-5.93	-30.46	17	176.225	-37.675
20	80920	30493	Sept	2008	-7.22	-40.1	18	176.325	-38.125
21	80921	27943	Sept	2008	-6.72	-42.57	11	176.775	-38.425
22		27582		2008				174.175	-39.025
23	80923	28898	Sept	2008	-8.15	-52.64	13	176.075	-38.725
24	80924	30113	Sept	2008	-4.93	-31.21	8	178.125	-38.625
25	80925	29509	Sept	2008	-6.44	-40.42	11	176.825	-39.425
26	80926	30050	Sept	2008	-6.41	-37.22	14	176.975	-39.725
27	80927	28709	Sept	2008	-6.42	-34.35	17	175.325	-40.525
28		30734		2008				174.825	-41.325
29	80929	30195	Sept	2008	-8.48	-48.04	20	174.875	-41.225
30	80930	27012	Sept	2008	-7.17	-39.33	18	173.875	-41.275
31	80931	20274	Sept	2008	-8.2	-46.11	19	173.075	-41.225
32	80932	21133	Sept	2008	-6.02	-27.32	21	172.875	-40.875
33	80933	15674	Sept	2008	-6.8	-36.49	18	171.575	-41.775
34	80934	28055	Sept	2008	-8.61	-55.31	14	173.675	-42.375
35	80935	21269	Sept	2008	-11.83	-78.67	16	172.875	-42.725
37	80937	19945	Sept	2008	-11.43	-76.57	15	172.575	-43.275
38	80938	19484	Sept	2008	-6.12	-30.45	18	170.975	-42.725
39	80939	21214	Sept	2008	-9.11	-56.92	16	172.525	-43.725
40		20812		2008				172.625	-43.625
41	80941	21209	Sept	2008	-10.47	-67.43	16	172.525	-43.475
42	80942	19840	Sept	2008	-9.1	-58.38	14	171.225	-44.375
43	80943	15279	Sept	2008	-11.75	-72.7	21	171.275	-43.925
44	80944	19656	Sept	2008	-9.13	-55.67	17	170.525	-45.825
45		13855		2008				170.325	-45.875
46	80946	14132	Sept	2008	-8.25	-56.62	9	170.225	-45.875
47	80947	13051	Sept	2008	-11.53	-71.57	21	169.375	-45.525
48	80948	14371	Sept	2008	-11.25	-69.77	20	168.675	-44.975
49	80949	7524	Sept	2008	-10.17	-59.19	22	167.725	-46.275
50	80950	10134	Sept	2008	-8.79	-49.35	21	168.075	-46.875
51	80951	7697	Sept	2008	-6.32	-32.61	18	167.925	-44.675
52	80952	14184	Sept	2008	-7.99	-48.21	16	170.075	-43.725
53	80953	16409	Sept	2008	-6.83	-32.59	22	171.575	-42.925
54		30687		2008				173.825	-41.525
56	80956	31173	Sept	2008	-4.9	-19.41	20	178.175	-37.575
57	80957	30332	Sept	2008	-9.46	-52.52	23	175.525	-39.225
58	80958	21639	Sept	2008	-6.72	-32.88	21	174.325	-39.325
1	81001	20661	Oct	2008	-1.46	-2.67	9	173.275	-35.125
2	81002	21431	Oct	2008	-3.86	-15.86	15	173.925	-35.975
3	81003	21815	Oct	2008	-3.37	-17.33	10	174.475	-35.575
4		29644		2008				173.825	-35.425
5	81005	21536	Oct	2008	-2.7	-12.23	9	174.125	-35.325
6	81006	21053	Oct	2008	-3.83	-16.42	14	172.875	-34.575
7	81007	21811	Oct	2008	-3.8	-15.65	15	174.725	-36.775
8		25260		2008				174.625	-36.875
9		27592		2008				174.825	-36.925
10	81010	30803	Oct	2008	-4.35	-22.89	12	175.125	-36.825
11	81011	21812	Oct	2008	-3.82	-16.91	14	174.725	-36.875
13	81013	21630	Oct	2008	-3.86	-22.93	8	174.325	-36.575
14		29309		2008				175.575	-37.175
15	81015	28291	Oct	2008	-6.11	-35.93	13	175.675	-36.925
16	81016	28760	Oct	2008	-4.89	-22.93	16	175.475	-36.225
17	81017	27691	Oct	2008	-4.13	-17.18	16	175.325	-37.825
18	81018	28620	Oct	2008	-4.54	-24.05	12	174.875	-37.775
19	81019	28397	Oct	2008	-5.29	-28.54	14	176.225	-37.675
20	81020	30493	Oct	2008	-6.06	-33.8	15	176.325	-38.125
21	81021	27943	Oct	2008	-7.77	-48.31	14	176.775	-38.425
22	81022	27582	Oct	2008	-4.19	-17.47	16	174.175	-39.025
23	81023	28898	Oct	2008	-7.24	-44.72	13	176.075	-38.725
24	81024	30113	Oct	2008	-6.15	-37.57	12	178.125	-38.625
25	81025	29509	Oct	2008	-8.71	-59.65	10	176.825	-39.425
26	81026	30050	Oct	2008	-6.85	-44.88	10	176.975	-39.725
27	81027	28709	Oct	2008	-4.16	-17.09	16	175.325	-40.525
28		30734		2008				174.825	-41.325
29	81029	30195	Oct	2008	-3.94	-17.4	14	174.875	-41.225
30	81030	27012	Oct	2008	-4.53	-25.28	11	173.875	-41.275
31	81031	20274	Oct	2008	-6.41	-36.89	14	173.075	-41.225
32	81032	21133	Oct	2008	-4.95	-25.52	14	172.875	-40.875
33	81033	15674	Oct	2008	-4.58	-20.16	17	171.575	-41.775
34	81034	28055	Oct	2008	-5.83	-33.52	13	173.675	-42.375
35	81035	21269	Oct	2008	-8.54	-54.95	13	172.875	-42.725
37	81037	19945	Oct	2008	-6.58	-38	15	172.575	-43.275
38	81038	19484	Oct	2008	-5.04	-23.55	17	170.975	-42.725
39	81039	21214	Oct	2008	-5.87	-33.35	14	172.525	-43.725
40		20812		2008				172.625	-43.625
41	81041	21209	Oct	2008	-6	-31.35	17	172.525	-43.475
42	81042	19840	Oct	2008	-7.88	-49.86	13	171.225	-44.375
43	81043	15279	Oct	2008	-8.5	-50.86	17	171.275	-43.925
44	81044	19656	Oct	2008	-6.5	-38.33	14	170.525	-45.825
45		13855		2008				170.325	-45.875
46	81046	14132	Oct	2008	-5.59	-32.28	12	170.225	-45.875
47	81047	13051	Oct	2008	-10.54	-68.91	15	169.375	-45.525
48	81048	14371	Oct	2008	-8.43	-56.19	11	168.675	-44.975
49	81049	7524	Oct	2008	-7.15	-42.26	15	167.725	-46.275
50	81050	10134	Oct	2008	-5.52	-31.88	12	168.075	-46.875
51	81051	7697	Oct	2008	-5	-28.1	12	167.925	-44.675
52	81052	14184	Oct	2008	-7.8	-55.17	7	170.075	-43.725
53	81053	16409	Oct	2008	-7.22	-46.01	12	171.575	-42.925
54	81054	30687	Oct	2008	-7.44	-47.74	12	173.825	-41.525
56	81056	31173	Oct	2008	-4.94	-27.54	12	178.175	-37.575
57	81057	30332	Oct	2008	-6.21	-29.08	21	175.525	-39.225
58	81058	21639	Oct	2008	-3.56	-12.06	16	174.325	-39.325
1	81101	20661	Nov	2008	-4.48	-23.06	13	173.275	-35.125
2	81102	21431	Nov	2008	-3.31	-17.12	9	173.925	-35.975
3	81103	21815	Nov	2008	-3.63	-18.74	10	174.475	-35.575
4	81104	29644	Nov	2008	-4.06	-19.42	13	173.825	-35.425
5	81105	21536	Nov	2008	-4	-21.25	11	174.125	-35.325
6	81106	21053	Nov	2008	-3.58	-14.69	14	172.875	-34.575
7	81107	21811	Nov	2008	-3.01	-10.86	13	174.725	-36.775
8		25260		2008				174.625	-36.875
9		27592		2008				174.825	-36.925
10	81110	30803	Nov	2008	-3.27	-15.27	11	175.125	-36.825
11	81111	21812	Nov	2008	-3.04	-10.5	14	174.725	-36.875
13	81113	21630	Nov	2008	-3.06	-9.42	15	174.325	-36.575
14	81114	29309	Nov	2008	-5.19	-30.52	11	175.575	-37.175
15	81115	28291	Nov	2008	-3.69	-17.17	12	175.675	-36.925
16	81116	28760	Nov	2008	-4.45	-21.59	14	175.475	-36.225
17	81117	27691	Nov	2008	-3.59	-14.62	14	175.325	-37.825
18	81118	28620	Nov	2008	-4.32	-22.39	12	174.875	-37.775
19		28397		2008				176.225	-37.675
20	81120	30493	Nov	2008	-3.42	-11.19	16	176.325	-38.125
21	81121	27943	Nov	2008	-3.83	-16.52	14	176.775	-38.425
22	81122	27582	Nov	2008	-5.02	-24.55	16	174.175	-39.025
23	81123	28898	Nov	2008	-4.67	-24.61	13	176.075	-38.725
24	81124	30113	Nov	2008	-3.14	-13.26	12	178.125	-38.625
25	81125	29509	Nov	2008	-2.85	-12.63	10	176.825	-39.425
26	81126	30050	Nov	2008	-3.67	-15.06	14	176.975	-39.725
27	81127	28709	Nov	2008	-6	-34.2	14	175.325	-40.525
28		30734		2008				174.825	-41.325
29	81129	30195	Nov	2008	-5.27	-27.42	15	174.875	-41.225
30		27012		2008				173.875	-41.275
31	81131	20274	Nov	2008	-3.43	-11.6	16	173.075	-41.225
32	81132	21133	Nov	2008	-3.42	-10.64	17	172.875	-40.875
33	81133	15674	Nov	2008	-4.37	-18.38	17	171.575	-41.775
34	81134	28055	Nov	2008	-5.79	-22.77	24	173.675	-42.375
35		21269		2008				172.875	-42.725
37		19945		2008				172.575	-43.275
38	81138	19484	Nov	2008	-5.33	-26.5	16	170.975	-42.725
39	81139	21214	Nov	2008	-10.08	-57.15	24	172.525	-43.725
40		20812		2008				172.625	-43.625
41	81141	21209	Nov	2008	-7.42	-41.06	18	172.525	-43.475
42	81142	19840	Nov	2008	-7.74	-37.41	24	171.225	-44.375
43	81143	15279	Nov	2008	-7.29	-37.82	21	171.275	-43.925
44	81144	19656	Nov	2008	-8.57	-54.69	14	170.525	-45.825
45		13855		2008				170.325	-45.875
46	81146	14132	Nov	2008	-6.68	-40.96	12	170.225	-45.875
47	81147	13051	Nov	2008	-9.6	-62.1	15	169.375	-45.525
48	81148	14371	Nov	2008	-15.32	-116.67	6	168.675	-44.975
49	81149	7524	Nov	2008	-8.66	-53.19	16	167.725	-46.275
50	81150	10134	Nov	2008	-6.04	-33.45	15	168.075	-46.875
51	81151	7697	Nov	2008	-10.37	-70.83	12	167.925	-44.675
52	81152	14184	Nov	2008	-11.76	-85.63	8	170.075	-43.725
53	81153	16409	Nov	2008	-8.86	-61.17	10	171.575	-42.925
54	81154	30687	Nov	2008	-4.81	-26.43	12	173.825	-41.525
56	81156	31173	Nov	2008	-2.47	-6.84	13	178.175	-37.575
57	81157	30332	Nov	2008	-7.14	-34.48	23	175.525	-39.225
58	81158	21639	Nov	2008	-5.04	-21.94	18	174.325	-39.325
1		20661		2008				173.275	-35.125
2	81202	21431	Dec	2008	-10.28	-65.64	17	173.925	-35.975
3	81203	21815	Dec	2008	-5.76	-29.55	17	174.475	-35.575
4	81204	29644	Dec	2008	-8.74	-54.75	15	173.825	-35.425
5	81205	21536	Dec	2008	-6.99	-40.73	15	174.125	-35.325
6	81206	21053	Dec	2008	-4.3	-17.12	17	172.875	-34.575
7	81207	21811	Dec	2008	-8.22	-52.12	14	174.725	-36.775
8		25260		2008				174.625	-36.875
9		27592		2008				174.825	-36.925
10		30803		2008				175.125	-36.825
11	81211	21812	Dec	2008	-9.11	-58.17	15	174.725	-36.875
13	81213	21630	Dec	2008	-6.48	-35.59	16	174.325	-36.575
14		29309		2008				175.575	-37.175
15	81215	28291	Dec	2008	-4.25	-22.86	11	175.675	-36.925
16	81216	28760	Dec	2008	-4.41	-20.34	15	175.475	-36.225
17	81217	27691	Dec	2008	-7.12	-43.85	13	175.325	-37.825
18	81218	28620	Dec	2008	-8.86	-60.12	11	174.875	-37.775
19	81219	28397	Dec	2008	-5.04	-31.18	9	176.225	-37.675
20	81220	30493	Dec	2008	-6.17	-36.62	13	176.325	-38.125
21	81221	27943	Dec	2008	-4.55	-28.2	8	176.775	-38.425
22	81222	27582	Dec	2008	-5.82	-33.98	13	174.175	-39.025
23	81223	28898	Dec	2008	-7.2	-45.76	12	176.075	-38.725
24	81224	30113	Dec	2008	-2.97	-12.3	11	178.125	-38.625
25	81225	29509	Dec	2008	-5.27	-31.97	10	176.825	-39.425
26	81226	30050	Dec	2008	-5.49	-31.11	13	176.975	-39.725
27	81227	28709	Dec	2008	-7.38	-48.54	10	175.325	-40.525
28	81228	30734	Dec	2008	-6.87	-41.16	14	174.825	-41.325
29	81229	30195	Dec	2008	-7.29	-43.54	15	174.875	-41.225
30	81230	27012	Dec	2008	-5.18	-27.25	14	173.875	-41.275
31	81231	20274	Dec	2008	-5.72	-31.85	14	173.075	-41.225
32	81232	21133	Dec	2008	-5.32	-30.46	12	172.875	-40.875
33	81233	15674	Dec	2008	-4.55	-24.64	12	171.575	-41.775
34	81234	28055	Dec	2008	-6.09	-41.9	7	173.675	-42.375
35	81235	21269	Dec	2008	-7.54	-53.73	7	172.875	-42.725
37	81237	19945	Dec	2008	-8.18	-56.54	9	172.575	-43.275
38	81238	19484	Dec	2008	-6.92	-44.4	11	170.975	-42.725
39	81239	21214	Dec	2008	-8.98	-61.7	10	172.525	-43.725
40		20812		2008				172.625	-43.625
41	81241	21209	Dec	2008	-8.43	-59.75	8	172.525	-43.475
42	81242	19840	Dec	2008	-10.47	-87.33	-4	171.225	-44.375
43	81243	15279	Dec	2008	-8.74	-59.34	11	171.275	-43.925
44	81244	19656	Dec	2008	-7.57	-50.15	10	170.525	-45.825
45		13855		2008				170.325	-45.875
46	81246	14132	Dec	2008	-8.38	-60.42	7	170.225	-45.875
47	81247	13051	Dec	2008	-12.08	-87.69	9	169.375	-45.525
48	81248	14371	Dec	2008	-13.31	-100.36	6	168.675	-44.975
49	81249	7524	Dec	2008	-7.43	-52.71	7	167.725	-46.275
50	81250	10134	Dec	2008	-5.6	-37.08	8	168.075	-46.875
51	81251	7697	Dec	2008	-7.78	-54.31	8	167.925	-44.675
52	81252	14184	Dec	2008	-8.42	-62.65	5	170.075	-43.725
53	81253	16409	Dec	2008	-9.78	-68.21	10	171.575	-42.925
54	81254	30687	Dec	2008	-5.67	-34.1	11	173.825	-41.525
56	81256	31173	Dec	2008	-3.68	-20.96	9	178.175	-37.575
57	81257	30332	Dec	2008	-8.55	-55.9	12	175.525	-39.225
58	81258	21639	Dec	2008	-5.49	-30.63	13	174.325	-39.325
1	90101	20661	Jan	2009	-1.39297	-5.14	6	173.275	-35.125
2	90102	21431	Jan	2009	-3.44877	-18.56	9.03	173.925	-35.975
3	90103	21815	Jan	2009	-1.56294	-7.12	5.38	174.475	-35.575
4	90104	29644	Jan	2009	-3.20511	-16.62	9.02	173.825	-35.425
5	90105	21536	Jan	2009	-1.05791	-6.12	2.35	174.125	-35.325
6	90106	21053	Jan	2009	-2.18941	-11.45	6.07	172.875	-34.575
7	90107	21811	Jan	2009	-2.22143	-12.51	5.27	174.725	-36.775
8		25260		2009				174.625	-36.875
9		27592		2009				174.825	-36.925
10	90110	30803	Jan	2009	-2.37937	-11.18	7.86	175.125	-36.825
11	90111	21812	Jan	2009	-2.57214	-13.81	6.77	174.725	-36.875
13	90113	21630	Jan	2009	-7.30126	-51.34	7.07	174.325	-36.575
14	90114	29309	Jan	2009	-3.35262	-18.34	8.48	175.575	-37.175
15	90115	28291	Jan	2009	-3.08522	-19.95	4.74	175.675	-36.925
16	90116	28760	Jan	2009	-3.84972	-19.84	10.96	175.475	-36.225
17	90117	27691	Jan	2009	-3.2496	-21.27	4.72	175.325	-37.825
18	90118	28620	Jan	2009	-3.08625	-16.81	7.88	174.875	-37.775
19	90119	28397	Jan	2009	-3.12699	-17.31	7.7	176.225	-37.675
20	90120	30493	Jan	2009	-1.61368	-6.8	6.1	176.325	-38.125
21	90121	27943	Jan	2009	-2.29221	-11.87	6.47	176.775	-38.425
22	90122	27582	Jan	2009	-5.34052	-33.83	8.89	174.175	-39.025
23	90123	28898	Jan	2009	-3.97797	-25.75	6.07	176.075	-38.725
24	90124	30113	Jan	2009	-2.38889	-8.02	11.09	178.125	-38.625
25	90125	29509	Jan	2009	-1.43299	-1.53	9.94	176.825	-39.425
26	90126	30050	Jan	2009	-2.28856	-7.45	10.86	176.975	-39.725
27	90127	28709	Jan	2009	-4.5708	-28.4	8.17	175.325	-40.525
28	90128	30734	Jan	2009	-3.02021	-11.43	12.73	174.825	-41.325
29	90129	30195	Jan	2009	-3.46966	-15.17	12.58	174.875	-41.225
30	90130	27012	Jan	2009	-3.44034	-21.45	6.07	173.875	-41.275
31	90131	20274	Jan	2009	-2.92096	-19.32	4.05	173.075	-41.225
32		21133		2009				172.875	-40.875
33	90133	15674	Jan	2009	-3.78636	-18.76	11.53	171.575	-41.775
34	90134	28055	Jan	2009	-2.25432	-8.19	9.85	173.675	-42.375
35	90135	21269	Jan	2009	-2.40983	-11.69	7.59	172.875	-42.725
37	90137	19945	Jan	2009	-5.12873	-33.21	7.82	172.575	-43.275
38	90138	19484	Jan	2009	-3.25486	-13.78	12.25	170.975	-42.725
39	90139	21214	Jan	2009	-5.4468	-37.59	5.99	172.525	-43.725
40		20812		2009				172.625	-43.625
41	90141	21209	Jan	2009	-7.59682	-52.2	8.57	172.525	-43.475
42	90142	19840	Jan	2009	-4.77254	-29.64	8.54	171.225	-44.375
43	90143	15279	Jan	2009	-4.24012	-22.72	11.2	171.275	-43.925
44	90144	19656	Jan	2009	-3.61145	-23.05	5.84	170.525	-45.825
45		13855		2009				170.325	-45.875
46	90146	14132	Jan	2009	-4.44009	-29.06	6.46	170.225	-45.875
47	90147	13051	Jan	2009	-4.55631	-29.09	7.36	169.375	-45.525
48	90148	14371	Jan	2009	-6.89489	-51.6	3.56	168.675	-44.975
49	90149	7524	Jan	2009	-5.13257	-33.77	7.29	167.725	-46.275
50	90150	10134	Jan	2009	-3.67383	-22.57	6.82	168.075	-46.875
51	90151	7697	Jan	2009	-3.57512	-18.34	10.26	167.925	-44.675
52		14184		2009				170.075	-43.725
53	90153	16409	Jan	2009	-5.16173	-32.42	8.87	171.575	-42.925
54	90154	30687	Jan	2009	-4.91792	-34.68	4.67	173.825	-41.525
56	90156	31173	Jan	2009	-3.8834	-20.96	10.11	178.175	-37.575
57	90157	30332	Jan	2009	-7.07996	-42.63	14	175.525	-39.225
58	90158	21639	Jan	2009	-6.11	-39.84	9.04	174.325	-39.325
1		20661		2009				173.275	-35.125
2	90202	21431	Feb	2009	-7.27269	-43.81	14.38	173.925	-35.975
3	90203	21815	Feb	2009	-4.2696	-23.28	10.88	174.475	-35.575
4	90204	29644	Feb	2009	-5.15882	-27.38	13.89	173.825	-35.425
5	90205	21536	Feb	2009	-5.17101	-29.69	11.68	174.125	-35.325
6	90206	21053	Feb	2009	-5.8236	-33.36	13.23	172.875	-34.575
7	90207	21811	Feb	2009	-5.71761	-32.82	12.92	174.725	-36.775
8		25260		2009				174.625	-36.875
9		27592		2009				174.825	-36.925
10	90210	30803	Feb	2009	-5.00896	-28.52	11.55	175.125	-36.825
11	90211	21812	Feb	2009	-6.27152	-37.37	12.81	174.725	-36.875
13		21630		2009				174.325	-36.575
14	90214	29309	Feb	2009	-6.82236	-46.98	7.6	175.575	-37.175
15	90215	28291	Feb	2009	-5.73048	-32.28	13.56	175.675	-36.925
16	90216	28760	Feb	2009	-4.21616	-17.96	15.77	175.475	-36.225
17	90217	27691	Feb	2009	-8.02912	-54.25	9.98	175.325	-37.825
18	90218	28620	Feb	2009	-9.10673	-65.14	7.71	174.875	-37.775
19	90219	28397	Feb	2009	-5.31813	-29.28	13.27	176.225	-37.675
20	90220	30493	Feb	2009	-8.95756	-59.26	12.4	176.325	-38.125
21	90221	27943	Feb	2009	-7.39273	-46.5	12.64	176.775	-38.425
22	90222	27582	Feb	2009	-8.50149	-60.61	7.4	174.175	-39.025
23	90223	28898	Feb	2009	-8.84137	-63.14	7.59	176.075	-38.725
24	90224	30113	Feb	2009	-3.706	-17.86	11.79	178.125	-38.625
25	90225	29509	Feb	2009	-5.56935	-32.26	12.29	176.825	-39.425
26	90226	30050	Feb	2009	-4.69165	-26.78	10.75	176.975	-39.725
27	90227	28709	Feb	2009	-9.5517	-67.8	8.61	175.325	-40.525
28	90228	30734	Feb	2009	-9.48217	-68.62	7.24	174.825	-41.325
29	90229	30195	Feb	2009	-10.0681	-73.6	6.94	174.875	-41.225
30	90230	27012	Feb	2009	-9.98168	-74.53	5.32	173.875	-41.275
31	90231	20274	Feb	2009	-7.43298	-46.33	13.13	173.075	-41.225
32	90232	21133	Feb	2009	-8.87958	-63.51	7.53	172.875	-40.875
33	90233	15674	Feb	2009	-8.2554	-56.68	9.36	171.575	-41.775
34	90234	28055	Feb	2009	-5.84656	-34.62	12.15	173.675	-42.375
35	90235	21269	Feb	2009	-6.83961	-47.3	7.41	172.875	-42.725
37	90237	19945	Feb	2009	-6.46362	-40.51	11.2	172.575	-43.275
38	90238	19484	Feb	2009	-10.0007	-72.01	7.99	170.975	-42.725
39	90239	21214	Feb	2009	-5.65132	-34.63	10.59	172.525	-43.725
40		20812		2009				172.625	-43.625
41	90241	21209	Feb	2009	-5.52865	-33.07	11.16	172.525	-43.475
42	90242	19840	Feb	2009	-5.48026	-31.11	12.74	171.225	-44.375
43	90243	15279	Feb	2009	-7.60872	-51.27	9.6	171.275	-43.925
44	90244	19656	Feb	2009	-8.03187	-54.54	9.71	170.525	-45.825
45		13855		2009				170.325	-45.875
46	90246	14132	Feb	2009	-7.80903	-55.35	7.12	170.225	-45.875
47	90247	13051	Feb	2009	-11.1002	-75.62	13.19	169.375	-45.525
48	90248	14371	Feb	2009	-12.6854	-100.1	1.39	168.675	-44.975
49	90249	7524	Feb	2009	-7.21098	-51.08	6.6	167.725	-46.275
50	90250	10134	Feb	2009	-4.51581	-30.92	5.2	168.075	-46.875
51	90251	7697	Feb	2009	-6.28192	-40.53	9.73	167.925	-44.675
52		14184		2009				170.075	-43.725
53	90253	16409	Feb	2009	-16.3276	-123.39	7.23	171.575	-42.925
54	90254	30687	Feb	2009	-9.11108	-67.35	5.53	173.825	-41.525
56	90256	31173	Feb	2009	-3.82463	-21.56	9.04	178.175	-37.575
57	90257	30332	Feb	2009	-11.7554	-87.06	6.98	175.525	-39.225
58	90258	21639	Feb	2009	-8.12885	-61	4.03	174.325	-39.325
1	90301	20661	Mar	2009	-5.59555	-37.42	7.35	173.275	-35.125
2	90302	21431	Mar	2009	-2.66966	-10.22	11.13	173.925	-35.975
3	90303	21815	Mar	2009	-1.9238	-7.48	7.91	174.475	-35.575
4	90304	29644	Mar	2009	-3.28993	-15.48	10.84	173.825	-35.425
5	90305	21536	Mar	2009	-4.73163	-30	7.85	174.125	-35.325
6	90306	21053	Mar	2009	-1.78205	-3.65	10.61	172.875	-34.575
7	90307	21811	Mar	2009	-3.80161	-20.1	10.31	174.725	-36.775
8		25260		2009				174.625	-36.875
9		27592		2009				174.825	-36.925
10	90310	30803	Mar	2009	-2.60348	-9	11.83	175.125	-36.825
11	90311	21812	Mar	2009	-3.49783	-19.99	7.99	174.725	-36.875
13	90313	21630	Mar	2009	-3.67305	-17.9	11.49	174.325	-36.575
14	90314	29309	Mar	2009	-1.90313	-6.94	8.28	175.575	-37.175
15	90315	28291	Mar	2009	-1.99075	-3.36	12.56	175.675	-36.925
16	90316	28760	Mar	2009	-2.35096	-8.33	10.48	175.475	-36.225
17	90317	27691	Mar	2009	-3.19358	-16.51	9.04	175.325	-37.825
18	90318	28620	Mar	2009	-3.20342	-18.61	7.01	174.875	-37.775
19	90319	28397	Mar	2009	-2.76373	-10.89	11.22	176.225	-37.675
20	90320	30493	Mar	2009	-2.97199	-12.48	11.3	176.325	-38.125
21	90321	27943	Mar	2009	-4.17839	-22.12	11.3	176.775	-38.425
22	90322	27582	Mar	2009	-4.86797	-34.75	4.2	174.175	-39.025
23	90323	28898	Mar	2009	-3.78655	-19.08	11.21	176.075	-38.725
24	90324	30113	Mar	2009	-3.53865	-14.21	14.1	178.125	-38.625
25	90325	29509	Mar	2009	-3.48364	-15.36	12.51	176.825	-39.425
26	90326	30050	Mar	2009	-3.88359	-16.38	14.69	176.975	-39.725
27	90327	28709	Mar	2009	-3.63384	-19.59	9.48	175.325	-40.525
28	90328	30734	Mar	2009	-4.36877	-26.18	8.77	174.825	-41.325
29	90329	30195	Mar	2009	-4.83126	-27.69	10.96	174.875	-41.225
30	90330	27012	Mar	2009	-3.66832	-19.98	9.37	173.875	-41.275
31	90331	20274	Mar	2009	-3.33532	-13.61	13.07	173.075	-41.225
32	90332	21133	Mar	2009	-2.99506	-13.24	10.72	172.875	-40.875
33		15674		2009				171.575	-41.775
34	90334	28055	Mar	2009	-1.88857	2.21	17.32	173.675	-42.375
35	90335	21269	Mar	2009	-2.3368	-4.47	14.23	172.875	-42.725
37	90337	19945	Mar	2009	-6.18029	-36.52	12.92	172.575	-43.275
38	90338	19484	Mar	2009	-4.68584	-22.95	14.54	170.975	-42.725
39	90339	21214	Mar	2009	-4.85424	-26.33	12.51	172.525	-43.725
40		20812		2009				172.625	-43.625
41	90341	21209	Mar	2009	-4.98999	-28.58	11.34	172.525	-43.475
42	90342	19840	Mar	2009	-3.14431	-11.94	13.22	171.225	-44.375
43	90343	15279	Mar	2009	-5.67733	-29.77	15.65	171.275	-43.925
44		19656		2009				170.525	-45.825
45		13855		2009				170.325	-45.875
46	90346	14132	Mar	2009	-6.43361	-48.61	2.86	170.225	-45.875
47	90347	13051	Mar	2009	-9.16507	-57.75	15.57	169.375	-45.525
48	90348	14371	Mar	2009	-7.49386	-52.97	6.98	168.675	-44.975
49	90349	7524	Mar	2009	-6.21952	-42.28	7.48	167.725	-46.275
50	90350	10134	Mar	2009	-5.15734	-33.7	7.56	168.075	-46.875
51	90351	7697	Mar	2009	-5.44272	-33.13	10.41	167.925	-44.675
52		14184		2009				170.075	-43.725
53	90353	16409	Mar	2009	-6.4413	-45.06	6.48	171.575	-42.925
54	90354	30687	Mar	2009	-3.77602	-20.6	9.6	173.825	-41.525
56	90356	31173	Mar	2009	-3.10487	-11.58	13.26	178.175	-37.575
57	90357	30332	Mar	2009	-5.76424	-28.53	17.58	175.525	-39.225
58	90358	21639	Mar	2009	-3.40327	-13	14.22	174.325	-39.325
1	90401	20661	April	2009	-7.6476	-51.04	10.14	173.275	-35.125
2	90402	21431	April	2009		-6.3		173.925	-35.975
3	90403	21815	April	2009	-4.2476	-24.08	9.9	174.475	-35.575
4		29644		2009				173.825	-35.425
5	90405	21536	April	2009	-7.35836	-46.3	12.57	174.125	-35.325
6	90406	21053	April	2009	-4.38302	-21.19	13.87	172.875	-34.575
7	90407	21811	April	2009	-4.53138	-24.14	12.11	174.725	-36.775
8		25260		2009				174.625	-36.875
9		27592		2009				174.825	-36.925
10	90410	30803	April	2009	-5.52863	-30.2	14.03	175.125	-36.825
11	90411	21812	April	2009	-4.7916	-26.45	11.88	174.725	-36.875
13	90413	21630	April	2009	-5.18014	-29.64	11.8	174.325	-36.575
14	90414	29309	April	2009	-5.40939	-32.54	10.74	175.575	-37.175
15	90415	28291	April	2009	-6.98216	-45.26	10.6	175.675	-36.925
16	90416	28760	April	2009	-5.23987	-30.14	11.78	175.475	-36.225
17	90417	27691	April	2009	-5.64366	-32.67	12.48	175.325	-37.825
18	90418	28620	April	2009	-4.414	-22.61	12.7	174.875	-37.775
19	90419	28397	April	2009	-4.53856	-25.09	11.22	176.225	-37.675
20	90420	30493	April	2009	-3.82776	-17.09	13.53	176.325	-38.125
21	90421	27943	April	2009		-9.91		176.775	-38.425
22	90422	27582	April	2009	-3.23041	-14.84	11	174.175	-39.025
23	90423	28898	April	2009	-5.01612	-30.98	9.15	176.075	-38.725
24	90424	30113	April	2009	-3.95712	-18.44	13.22	178.125	-38.625
25	90425	29509	April	2009	-5.47839	-34.1	9.73	176.825	-39.425
26	90426	30050	April	2009	-4.04266	-22.83	9.51	176.975	-39.725
27	90427	28709	April	2009		-24.94		175.325	-40.525
28	90428	30734	April	2009	-6.35499	-40.1	10.74	174.825	-41.325
29	90429	30195	April	2009	-5.52106	-33.5	10.67	174.875	-41.225
30	90430	27012	April	2009		-23.33		173.875	-41.275
31	90431	20274	April	2009	-3.97239	-23.65	8.13	173.075	-41.225
32	90432	21133	April	2009	-3.56049	-15.96	12.52	172.875	-40.875
33	90433	15674	April	2009	-4.35247	-19.1	15.72	171.575	-41.775
34	90434	28055	April	2009	-5.21741	-28.56	13.18	173.675	-42.375
35	90435	21269	April	2009	-9.99665	-64.58	15.39	172.875	-42.725
37	90437	19945	April	2009		-52.27		172.575	-43.275
38	90438	19484	April	2009	-4.77405	-25.6	12.59	170.975	-42.725
39		21214		2009				172.525	-43.725
40		20812		2009				172.625	-43.625
41	90441	21209	April	2009	-7.9719	-50.99	12.79	172.525	-43.475
42	90442	19840	April	2009	-7.86053	-50.26	12.62	171.225	-44.375
43	90443	15279	April	2009	-9.67344	-65.31	12.08	171.275	-43.925
44	90444	19656	April	2009	-7.13819	-48.21	8.9	170.525	-45.825
45		13855		2009				170.325	-45.875
46	90446	14132	April	2009	-4.96301	-27.36	12.34	170.225	-45.875
47	90447	13051	April	2009	-8.15402	-51.06	14.17	169.375	-45.525
48	90448	14371	April	2009		-73.16		168.675	-44.975
49	90449	7524	April	2009	-6.11894	-36.74	12.21	167.725	-46.275
50	90450	10134	April	2009	-4.4048	-27.19	8.04	168.075	-46.875
51	90451	7697	April	2009	-5.48739	-37.45	6.44	167.925	-44.675
52	90452	14184	April	2009		-59.02	-59.02	170.075	-43.725
53	90453	16409	April	2009	-6.91841	-43.44	11.9	171.575	-42.925
54	90454	30687	April	2009	-6.6159	-40.86	12.07	173.825	-41.525
56	90456	31173	April	2009	-3.92014	-21.97	9.39	178.175	-37.575
57	90457	30332	April	2009	-6.74149	-37.61	16.32	175.525	-39.225
58	90458	21639	April	2009	-4.21949	-19.95	13.81	174.325	-39.325
1		20661		2009				173.275	-35.125
2	90502	21431	May	2009	-6.12127	-32.34	16.63	173.925	-35.975
3	90503	21815	May	2009	-6.40158	-38.46	12.75	174.475	-35.575
4	90504	29644	May	2009	-6.70948	-41.4	12.28	173.825	-35.425
5	90505	21536	May	2009	-6.22869	-41.13	8.7	174.125	-35.325
6	90506	21053	May	2009	-6.53183	-36.08	16.18	172.875	-34.575
7	90507	21811	May	2009	-6.28277	-38.12	12.14	174.725	-36.775
8		25260		2009				174.625	-36.875
9		27592		2009				174.825	-36.925
10	90510	30803	May	2009	-5.75901	-32.44	13.63	175.125	-36.825
11	90511	21812	May	2009	-3.29402	-20.03	6.32	174.725	-36.875
13	90513	21630	May	2009	-6.24217	-31.54	18.4	174.325	-36.575
14	90514	29309	May	2009	-7.04734	-45.57	10.81	175.575	-37.175
15	90515	28291	May	2009	-5.74939	-36.94	9.05	175.675	-36.925
16	90516	28760	May	2009	-5.59239	-30.9	13.84	175.475	-36.225
17	90517	27691	May	2009	-6.42305	-39.06	12.33	175.325	-37.825
18		28620		2009				174.875	-37.775
19	90519	28397	May	2009	-7.25741	-49.52	8.54	176.225	-37.675
20	90520	30493	May	2009	-7.88865	-51.87	11.24	176.325	-38.125
21	90521	27943	May	2009	-8.21638	-59.13	6.6	176.775	-38.425
22	90522	27582	May	2009	-8.31137	-57	9.49	174.175	-39.025
23	90523	28898	May	2009	-8.06657	-52.37	12.16	176.075	-38.725
24	90524	30113	May	2009	-5.93905	-34.11	13.4	178.125	-38.625
25	90525	29509	May	2009	-4.96631	-27.76	11.97	176.825	-39.425
26	90526	30050	May	2009	-5.3029	-30.28	12.14	176.975	-39.725
27	90527	28709	May	2009	-5.99943	-36.94	11.05	175.325	-40.525
28	90528	30734	May	2009	-7.12995	-47.15	9.89	174.825	-41.325
29	90529	30195	May	2009	-6.96625	-45.78	9.95	174.875	-41.225
30	90530	27012	May	2009	-3.40399	-20.65	6.58	173.875	-41.275
31	90531	20274	May	2009	-4.91064	-29.6	9.68	173.075	-41.225
32	90532	21133	May	2009	-4.37417	-27.73	7.26	172.875	-40.875
33	90533	15674	May	2009	-6.12796	-33.31	15.71	171.575	-41.775
34	90534	28055	May	2009	-8.04512	-57.86	6.5	173.675	-42.375
35	90535	21269	May	2009	-8.78874	-65.72	4.59	172.875	-42.725
37	90537	19945	May	2009	-9.48331	-64.75	11.12	172.575	-43.275
38	90538	19484	May	2009	-6.48383	-38.37	13.5	170.975	-42.725
39	90539	21214	May	2009	-7.83303	-50.96	11.7	172.525	-43.725
40		20812		2009				172.625	-43.625
41	90541	21209	May	2009	-8.227	-52.93	12.89	172.525	-43.475
42	90542	19840	May	2009	-8.35761	-60.65	6.21	171.225	-44.375
43	90543	15279	May	2009	-9.43593	-66.49	9	171.275	-43.925
44	90544	19656	May	2009	-2.97986	-14.72	9.12	170.525	-45.825
45		13855		2009				170.325	-45.875
46	90546	14132	May	2009	-7.90086	-52.06	11.15	170.225	-45.875
47	90547	13051	May	2009	-9.67608	-66.28	11.13	169.375	-45.525
48	90548	14371	May	2009	-14.0467	-108.12	4.26	168.675	-44.975
49	90549	7524	May	2009	-7.05429	-46.03	10.41	167.725	-46.275
50	90550	10134	May	2009	-7.50686	-50.71	9.35	168.075	-46.875
51	90551	7697	May	2009	-9.26713	-65.67	8.47	167.925	-44.675
52	90552	14184	May	2009	-11.6439	-86.82	6.33	170.075	-43.725
53		16409		2009				171.575	-42.925
54	90554	30687	May	2009	-5.5135	-36.08	8.03	173.825	-41.525
56	90556	31173	May	2009	-8.35435	-56.95	9.89	178.175	-37.575
57		30332		2009				175.525	-39.225
1		20661		2009				173.275	-35.125
2	90602	21431	June	2009	-6.06458	-31.01	17.5	173.925	-35.975
3	90603	21815	June	2009	-4.80245	-24.37	14.05	174.475	-35.575
4	90604	29644	June	2009	-5.82495	-29.75	16.85	173.825	-35.425
5	90605	21536	June	2009	-3.04444	-21.35	3.01	174.125	-35.325
6	90606	21053	June	2009	-5.7153	-31.63	14.09	172.875	-34.575
7	90607	21811	June	2009	-6.543	-37.93	14.41	174.725	-36.775
8		25260		2009				174.625	-36.875
9		27592		2009				174.825	-36.925
10	90610	30803	June	2009	-7.14046	-43.37	13.75	175.125	-36.825
11	90611	21812	June	2009	-6.60653	-38.53	14.32	174.725	-36.875
13	90613	21630	June	2009	-7.01381	-40.06	16.05	174.325	-36.575
14	90614	29309	June	2009	-7.98459	-55.53	8.35	175.575	-37.175
15	90615	28291	June	2009	-6.74776	-39.71	14.28	175.675	-36.925
16	90616	28760	June	2009	-7.60723	-45.77	15.09	175.475	-36.225
17	90617	27691	June	2009	-8.54565	-56.23	12.14	175.325	-37.825
18	90618	28620	June	2009	-6.67031	-38.29	15.07	174.875	-37.775
19	90619	28397	June	2009	-7.18503	-42.59	14.89	176.225	-37.675
20	90620	30493	June	2009	-10.2177	-68.21	13.53	176.325	-38.125
21	90621	27943	June	2009	-12.5081	-87.75	12.31	176.775	-38.425
22	90622	27582	June	2009	-8.46403	-56.78	10.93	174.175	-39.025
23	90623	28898	June	2009	-11.0912	-74.62	14.11	176.075	-38.725
24	90624	30113	June	2009	-8.28174	-53.08	13.18	178.125	-38.625
25	90625	29509	June	2009	-10.7749	-70.4	15.8	176.825	-39.425
26	90626	30050	June	2009	-9.5004	-61.07	14.93	176.975	-39.725
27	90627	28709	June	2009	-10.175	-74.06	7.34	175.325	-40.525
28	90628	30734	June	2009	-6.54273	-43.85	8.49	174.825	-41.325
29	90629	30195	June	2009	-6.96904	-45.67	10.08	174.875	-41.225
30	90630	27012	June	2009	-6.92677	-39.41	16	173.875	-41.275
31	90631	20274	June	2009	-7.11142	-39.39	17.5	173.075	-41.225
32	90632	21133	June	2009	-8.09654	-51.1	13.68	172.875	-40.875
33		15674		2009				171.575	-41.775
34	90634	28055	June	2009	-5.81607	-26.66	19.87	173.675	-42.375
35	90635	21269	June	2009	-7.81471	-41.95	20.57	172.875	-42.725
37	90637	19945	June	2009	-4.96372	-19.26	20.45	172.575	-43.275
38	90638	19484	June	2009	-8.52143	-52.97	15.2	170.975	-42.725
39	90639	21214	June	2009	-4.45449	-18.63	17.01	172.525	-43.725
40		20812		2009				172.625	-43.625
41	90641	21209	June	2009	-4.81893	-21.28	17.27	172.525	-43.475
42		19840		2009				171.225	-44.375
43	90643	15279	June	2009	-6.75793	-35.52	18.54	171.275	-43.925
44	90644	19656	June	2009	-9.19749	-59.68	13.9	170.525	-45.825
45		13855		2009				170.325	-45.875
46	90646	14132	June	2009	-4.61293	-20.21	16.69	170.225	-45.875
47	90647	13051	June	2009	-5.88767	-28	19.1	169.375	-45.525
48	90648	14371	June	2009	-11.4264	-78.06	13.35	168.675	-44.975
49	90649	7524	June	2009	-4.61678	-18.89	18.05	167.725	-46.275
50		10134		2009				168.075	-46.875
51	90651	7697	June	2009	-8.73506	-54.28	15.6	167.925	-44.675
52	90652	14184	June	2009	-9.72748	-61.02	16.8	170.075	-43.725
53	90653	16409	June	2009	-9.67596	-59.86	17.55	171.575	-42.925
54	90654	30687	June	2009	-7.91562	-47.44	15.88	173.825	-41.525
56	90656	31173	June	2009	-6.65571	-38.36	14.88	178.175	-37.575
57	90657	30332	June	2009	-10.3763	-62.59	20.42	175.525	-39.225
58	90658	21639	June	2009	-9.72248	-59.97	17.81	174.325	-39.325
1		20661		2009				173.275	-35.125
2	90702	21431	July	2009	-7.75777	-45.3	16.77	173.925	-35.975
3	90703	21815	July	2009	-8.41979	-52.7	14.66	174.475	-35.575
4	90704	29644	July	2009	-6.95582	-40.2	15.45	173.825	-35.425
5	90705	21536	July	2009	-8.80836	-56.97	13.5	174.125	-35.325
6	90706	21053	July	2009	-6.85964	-41.05	13.82	172.875	-34.575
7	90707	21811	July	2009	-8.29349	-53.41	12.94	174.725	-36.775
8		25260		2009				174.625	-36.875
9		27592		2009				174.825	-36.925
10	90710	30803	July	2009	-8.94587	-58.17	13.4	175.125	-36.825
11	90711	21812	July	2009	-8.8248	-55.73	14.87	174.725	-36.875
13	90713	21630	July	2009	-6.23932	-36.52	13.4	174.325	-36.575
14	90714	29309	July	2009	-8.75443	-58.87	11.17	175.575	-37.175
15	90715	28291	July	2009	-10.0622	-68.27	12.23	175.675	-36.925
16	90716	28760	July	2009	-10.0077	-67.22	12.84	175.475	-36.225
17	90717	27691	July	2009	-5.90349	-39.79	7.44	175.325	-37.825
18	90718	28620	July	2009	-7.19878	-46.55	11.04	174.875	-37.775
19	90719	28397	July	2009	-10.4888	-73.3	10.61	176.225	-37.675
20		30493		2009				176.325	-38.125
21	90721	27943	July	2009	-12.2105	-88.38	9.3	176.775	-38.425
22	90722	27582	July	2009	-6.71952	-41.03	12.73	174.175	-39.025
23	90723	28898	July	2009	-11.0105	-74.48	13.6	176.075	-38.725
24	90724	30113	July	2009	-9.97547	-68.1	11.7	178.125	-38.625
25	90725	29509	July	2009	-11.0553	-77.19	11.25	176.825	-39.425
26	90726	30050	July	2009	-8.74579	-58.82	11.15	176.975	-39.725
27	90727	28709	July	2009	-6.53959	-41.73	10.59	175.325	-40.525
28	90728	30734	July	2009	-6.4276	-40.66	10.76	174.825	-41.325
29		30195		2009				174.875	-41.225
30	90730	27012	July	2009	-6.44021	-42.36	9.17	173.875	-41.275
31	90731	20274	July	2009	-7.34718	-47.45	11.33	173.075	-41.225
32	90732	21133	July	2009	-5.90989	-37.28	10	172.875	-40.875
33	90733	15674	July	2009	-6.39716	-40.21	10.96	171.575	-41.775
34	90734	28055	July	2009	-7.07542	-45.93	10.68	173.675	-42.375
35	90735	21269	July	2009	-9.82311	-67.12	11.47	172.875	-42.725
37	90737	19945	July	2009	-9.96106	-66.68	13.01	172.575	-43.275
38	90738	19484	July	2009	-5.62368	-33.99	11	170.975	-42.725
39	90739	21214	July	2009	-10.8756	-72.35	14.66	172.525	-43.725
40		20812		2009				172.625	-43.625
41	90741	21209	July	2009	-11.0385	-76.36	11.94	172.525	-43.475
42		19840		2009				171.225	-44.375
43	90743	15279	July	2009	-8.56265	-55.72	12.78	171.275	-43.925
44	90744	19656	July	2009	-6.08403	-35.08	13.59	170.525	-45.825
45		13855		2009				170.325	-45.875
46	90746	14132	July	2009	-9.94405	-69.15	10.4	170.225	-45.875
47	90747	13051	July	2009	-12.6029	-86.26	14.56	169.375	-45.525
48	90748	14371	July	2009	-10.8367	-77.24	9.45	168.675	-44.975
49	90749	7524	July	2009	-7.94955	-53.62	9.97	167.725	-46.275
50	90750	10134	July	2009	-6.57597	-40.63	11.98	168.075	-46.875
51	90751	7697	July	2009	-7.02944	-45.35	10.89	167.925	-44.675
52	90752	14184	July	2009	-10.1832	-70.89	10.57	170.075	-43.725
53	90753	16409	July	2009	-10.3322	-67.03	15.63	171.575	-42.925
54	90754	30687	July	2009	-8.26534	-53.11	13.01	173.825	-41.525
56	90756	31173	July	2009	-10.0324	-65.53	14.73	178.175	-37.575
57	90757	30332	July	2009	-9.61631	-55.95	20.98	175.525	-39.225
58	90758	21639	July	2009	-6.74963	-35.78	18.21	174.325	-39.325
1		20661		2009				173.275	-35.125
2	90802	21431	Aug	2009	-4.92899	-28.61	10.82	173.925	-35.975
3	90803	21815	Aug	2009	-3.10074	-14.09	10.72	174.475	-35.575
4	90804	29644	Aug	2009	-5.55827	-31.62	12.85	173.825	-35.425
5	90805	21536	Aug	2009	-3.76784	-20.31	9.84	174.125	-35.325
6	90806	21053	Aug	2009	-4.27478	-21.16	13.04	172.875	-34.575
7	90807	21811	Aug	2009	-5.17236	-32.3	9.08	174.725	-36.775
8		25260		2009				174.625	-36.875
9		27592		2009				174.825	-36.925
10	90810	30803	Aug	2009	-5.78099	-34.45	11.8	175.125	-36.825
11	90811	21812	Aug	2009	-5.83664	-34.77	11.92	174.725	-36.875
13	90813	21630	Aug	2009	-5.17747	-28.74	12.68	174.325	-36.575
14	90814	29309	Aug	2009	-5.54094	-38.26	6.07	175.575	-37.175
15	90815	28291	Aug	2009	-5.3312	-32.91	9.74	175.675	-36.925
16	90816	28760	Aug	2009	-4.45263	-28.85	6.78	175.475	-36.225
17	90817	27691	Aug	2009	-6.33323	-41.59	9.07	175.325	-37.825
18	90818	28620	Aug	2009	-5.58874	-35.15	9.56	174.875	-37.775
19	90819	28397	Aug	2009	-6.73487	-44.61	9.27	176.225	-37.675
20	90820	30493	Aug	2009	-9.37495	-62.36	12.64	176.325	-38.125
21	90821	27943	Aug	2009	-7.01353	-45.74	10.37	176.775	-38.425
22	90822	27582	Aug	2009	-5.58789	-35.27	9.43	174.175	-39.025
23	90823	28898	Aug	2009	-5.82272	-33.38	13.2	176.075	-38.725
24	90824	30113	Aug	2009	-7.59246	-51.33	9.41	178.125	-38.625
25	90825	29509	Aug	2009	-11.1541	-81.48	7.75	176.825	-39.425
26	90826	30050	Aug	2009	-9.74823	-71.25	6.73	176.975	-39.725
27	90827	28709	Aug	2009	-6.29835	-44.03	6.36	175.325	-40.525
28	90828	30734	Aug	2009	-8.12297	-54.92	10.06	174.825	-41.325
29	90829	30195	Aug	2009	-7.18373	-46.43	11.04	174.875	-41.225
30	90830	27012	Aug	2009	-6.41692	-44.24	7.1	173.875	-41.275
31	90831	20274	Aug	2009	-6.17135	-47.22	2.15	173.075	-41.225
32	90832	21133	Aug	2009	-4.13183	-24.47	8.58	172.875	-40.875
33	90833	15674	Aug	2009	-4.45469	-21.4	14.24	171.575	-41.775
34	90834	28055	Aug	2009	-8.82254	-64.9	5.68	173.675	-42.375
35	90835	21269	Aug	2009	-11.1866	-83.75	5.74	172.875	-42.725
37	90837	19945	Aug	2009	-9.83483	-74.55	4.13	172.575	-43.275
38	90838	19484	Aug	2009	-5.61596	-31.93	13	170.975	-42.725
39	90839	21214	Aug	2009	-9.21742	-65.61	8.13	172.525	-43.725
40		20812		2009				172.625	-43.625
41	90841	21209	Aug	2009	-10.1037	-72.38	8.45	172.525	-43.475
42	90842	19840	Aug	2009	-8.79137	-61.03	9.3	171.225	-44.375
43	90843	15279	Aug	2009	-10.4001	-74.59	8.61	171.275	-43.925
44	90844	19656	Aug	2009	-9.35984	-66.34	8.54	170.525	-45.825
45		13855		2009				170.325	-45.875
46	90846	14132	Aug	2009	-10.998	-89.39	-1.41	170.225	-45.875
47	90847	13051	Aug	2009	-13.373	-105.03	1.95	169.375	-45.525
48	90848	14371	Aug	2009	-13.3683	-100.26	6.69	168.675	-44.975
49	90849	7524	Aug	2009	-7.48462	-54.64	5.23	167.725	-46.275
50	90850	10134	Aug	2009	-6.76607	-40.57	13.56	168.075	-46.875
51	90851	7697	Aug	2009	-7.44134	-47.81	11.72	167.925	-44.675
52	90852	14184	Aug	2009	-9.43398	-67.44	8.04	170.075	-43.725
53	90853	16409	Aug	2009	-8.37343	-55.17	11.82	171.575	-42.925
54	90854	30687	Aug	2009	-7.05227	-42.19	14.23	173.825	-41.525
56	90856	31173	Aug	2009	-4.37008	-23.57	11.4	178.175	-37.575
57	90857	30332	Aug	2009	-8.23998	-45.43	20.49	175.525	-39.225
58	90858	21639	Aug	2009	-6.34607	-34.46	16.31	174.325	-39.325
1		20661		2009				173.275	-35.125
2	90902	21431	Sept	2009	-3.76581	-18.33	11.8	173.925	-35.975
3		21815		2009				174.475	-35.575
4	90904	29644	Sept	2009	-3.54796	-12.75	15.64	173.825	-35.425
5		21536		2009				174.125	-35.325
6	90906	21053	Sept	2009	-4.58498	-20.64	16.04	172.875	-34.575
7	90907	21811	Sept	2009	-4.44221	-20.55	14.98	174.725	-36.775
8		25260		2009				174.625	-36.875
9		27592		2009				174.825	-36.925
10		30803		2009				175.125	-36.825
11	90911	21812	Sept	2009	-4.11845	-16.03	16.92	174.725	-36.875
13	90913	21630	Sept	2009	-5.21137	-25.83	15.86	174.325	-36.575
14	90914	29309	Sept	2009	-4.05844	-20.5	11.97	175.575	-37.175
15	90915	28291	Sept	2009	-3.74348	-16.49	13.46	175.675	-36.925
16	90916	28760	Sept	2009	-3.55216	-13.09	15.32	175.475	-36.225
17	90917	27691	Sept	2009	-4.25743	-23.08	10.98	175.325	-37.825
18	90918	28620	Sept	2009	-4.24057	-21.33	12.6	174.875	-37.775
19	90919	28397	Sept	2009	-4.81546	-27.77	10.75	176.225	-37.675
20	90920	30493	Sept	2009	-4.27252	-20.25	13.93	176.325	-38.125
21	90921	27943	Sept	2009	-4.3358	-21.92	12.76	176.775	-38.425
22	90922	27582	Sept	2009	-4.38838	-21.76	13.35	174.175	-39.025
23	90923	28898	Sept	2009	-8.04858	-54.52	9.87	176.075	-38.725
24	90924	30113	Sept	2009	-3.78248	-14.77	15.49	178.125	-38.625
25	90925	29509	Sept	2009	-6.60441	-44.75	8.09	176.825	-39.425
26	90926	30050	Sept	2009	-6.18998	-32.49	17.03	176.975	-39.725
27	90927	28709	Sept	2009	-5.6464	-34.22	10.95	175.325	-40.525
28	90928	30734	Sept	2009	-5.05718	-26.34	14.12	174.825	-41.325
29	90929	30195	Sept	2009	-4.77305	-26.03	12.15	174.875	-41.225
30	90930	27012	Sept	2009	-6.09528	-38.23	10.53	173.875	-41.275
31	90931	20274	Sept	2009	-6.50688	-39.5	12.56	173.075	-41.225
32	90932	21133	Sept	2009	-4.90272	-27.91	11.31	172.875	-40.875
33	90933	15674	Sept	2009	-4.23916	-21.69	12.23	171.575	-41.775
34	90934	28055	Sept	2009	-6.20323	-36.24	13.39	173.675	-42.375
35	90935	21269	Sept	2009	-6.92218	-43.28	12.1	172.875	-42.725
37	90937	19945	Sept	2009	-3.90881	-16.57	14.7	172.575	-43.275
38	90938	19484	Sept	2009	-5.33983	-30.86	11.86	170.975	-42.725
39	90939	21214	Sept	2009	-5.49907	-34.51	9.48	172.525	-43.725
40		20812		2009				172.625	-43.625
41	90941	21209	Sept	2009	-4.11042	-20.16	12.72	172.525	-43.475
42	90942	19840	Sept	2009	-4.45458	-22.84	12.79	171.225	-44.375
43	90943	15279	Sept	2009	-5.53758	-29.21	15.09	171.275	-43.925
44	90944	19656	Sept	2009	-10.3791	-73.85	9.18	170.525	-45.825
45		13855		2009				170.325	-45.875
46	90946	14132	Sept	2009	-9.20689	-64.36	9.29	170.225	-45.875
47	90947	13051	Sept	2009	-8.73409	-62.98	6.89	169.375	-45.525
48	90948	14371	Sept	2009	-7.50314	-48.7	11.32	168.675	-44.975
49	90949	7524	Sept	2009	-6.70354	-40.25	13.38	167.725	-46.275
50		10134		2009				168.075	-46.875
51	90951	7697	Sept	2009	-6.3321	-39.11	11.55	167.925	-44.675
52	90952	14184	Sept	2009	-7.38318	-47.7	11.37	170.075	-43.725
53	90953	16409	Sept	2009	-6.95352	-44.7	10.93	171.575	-42.925
54		30687		2009				173.825	-41.525
56	90956	31173	Sept	2009	-3.78138	-18.63	11.63	178.175	-37.575
57	90957	30332	Sept	2009	-6.61176	-35.84	17.05	175.525	-39.225
58	90958	21639	Sept	2009	-4.78361	-26.11	12.16	174.325	-39.325
1		20661		2009				173.275	-35.125
2	91002	21431	Oct	2009	-4.61513	-21.49	15.43	173.925	-35.975
3	91003	21815	Oct	2009	-4.52292	-24.83	11.36	174.475	-35.575
4	91004	29644	Oct	2009	-4.51375	-23.24	12.87	173.825	-35.425
5		21536		2009				174.125	-35.325
6	91006	21053	Oct	2009	-3.68114	-14.67	14.78	172.875	-34.575
7	91007	21811	Oct	2009	-3.705	-15.23	14.41	174.725	-36.775
8		25260		2009				174.625	-36.875
9		27592		2009				174.825	-36.925
10	91010	30803	Oct	2009	-3.84524	-18.29	12.47	175.125	-36.825
11	91011	21812	Oct	2009	-4.56498	-23.97	12.55	174.725	-36.875
13	91013	21630	Oct	2009	-3.43833	-12.71	14.8	174.325	-36.575
14	91014	29309	Oct	2009	-4.95564	-27.5	12.14	175.575	-37.175
15	91015	28291	Oct	2009	-3.84198	-17.77	12.97	175.675	-36.925
16		28760		2009				175.475	-36.225
17	91017	27691	Oct	2009	-4.6702	-23.64	13.72	175.325	-37.825
18	91018	28620	Oct	2009	-3.85561	-13.6	17.24	174.875	-37.775
19	91019	28397	Oct	2009	-6.39059	-38.1	13.03	176.225	-37.675
20	91020	30493	Oct	2009	-6.23921	-33.74	16.18	176.325	-38.125
21	91021	27943	Oct	2009	-6.2669	-35.51	14.62	176.775	-38.425
22	91022	27582	Oct	2009	-5.10524	-27.27	13.57	174.175	-39.025
23	91023	28898	Oct	2009	-6.85854	-40.9	13.97	176.075	-38.725
24	91024	30113	Oct	2009	-6.57407	-35.1	17.49	178.125	-38.625
25	91025	29509	Oct	2009	-8.85585	-60.73	10.12	176.825	-39.425
26	91026	30050	Oct	2009	-7.39228	-48.8	10.34	176.975	-39.725
27	91027	28709	Oct	2009	-6.5268	-46.24	5.98	175.325	-40.525
28	91028	30734	Oct	2009	-6.82184	-46.41	8.16	174.825	-41.325
29	91029	30195	Oct	2009	-6.20443	-37.48	12.15	174.875	-41.225
30	91030	27012	Oct	2009	-7.96606	-55.61	8.12	173.875	-41.275
31	91031	20274	Oct	2009	-6.68311	-41.1	12.36	173.075	-41.225
32	91032	21133	Oct	2009	-6.17458	-38.52	10.88	172.875	-40.875
33	91033	15674	Oct	2009	-5.95136	-36.32	11.29	171.575	-41.775
34	91034	28055	Oct	2009	-10.2791	-71.22	11.02	173.675	-42.375
35	91035	21269	Oct	2009	-11.3263	-79.69	10.92	172.875	-42.725
37	91037	19945	Oct	2009	-3.39496	-5.78	21.38	172.575	-43.275
38	91038	19484	Oct	2009	-5.47924	-31.86	11.97	170.975	-42.725
39	91039	21214	Oct	2009	-7.59227	-49.02	11.72	172.525	-43.725
40		20812		2009				172.625	-43.625
41	91041	21209	Oct	2009	-7.94358	-50.46	13.09	172.525	-43.475
42	91042	19840	Oct	2009	-5.41014	-33.21	10.07	171.225	-44.375
43	91043	15279	Oct	2009	-7.48308	-46.51	13.35	171.275	-43.925
44	91044	19656	Oct	2009	-5.04601	-29.16	11.21	170.525	-45.825
45		13855		2009				170.325	-45.875
46	91046	14132	Oct	2009	-5.22792	-31.62	10.2	170.225	-45.875
47	91047	13051	Oct	2009	-8.93147	-57.41	14.04	169.375	-45.525
48	91048	14371	Oct	2009	-10.0117	-72.66	7.43	168.675	-44.975
49	91049	7524	Oct	2009	-5.4158	-36.69	6.63	167.725	-46.275
50	91050	10134	Oct	2009	-5.58369	-35.54	9.13	168.075	-46.875
51	91051	7697	Oct	2009	-5.71811	-36.6	9.15	167.925	-44.675
52		14184		2009				170.075	-43.725
53	91053	16409	Oct	2009	-7.68814	-51.15	10.36	171.575	-42.925
54	91054	30687	Oct	2009	-6.95389	-44.98	10.65	173.825	-41.525
56	91056	31173	Oct	2009	-5.01546	-32.46	7.66	178.175	-37.575
57	91057	30332	Oct	2009	-8.01314	-47.62	16.48	175.525	-39.225
58	91058	21639	Oct	2009	-6.07765	-36.01	12.61	174.325	-39.325
1		20661		2009				173.275	-35.125
2	91102	21431	Nov	2009	-1.51725	-7.53	4.61	173.925	-35.975
3	91103	21815	Nov	2009	-1.46329	-7.18	4.53	174.475	-35.575
4	91104	29644	Nov	2009	-0.248903	0.38	2.37	173.825	-35.425
5		21536		2009				174.125	-35.325
6	91106	21053	Nov	2009	-0.379731	1.09	4.13	172.875	-34.575
7	91107	21811	Nov	2009	-0.105582	2.98	3.83	174.725	-36.775
8		25260		2009				174.625	-36.875
9		27592		2009				174.825	-36.925
10	91110	30803	Nov	2009	-0.557663	0.49	4.95	175.125	-36.825
11	91111	21812	Nov	2009	-0.258901	4.37	6.44	174.725	-36.875
13	91113	21630	Nov	2009	-3.70783	-30.76	-1.09	174.325	-36.575
14	91114	29309	Nov	2009	-1.13762	-4.18	4.92	175.575	-37.175
15	91115	28291	Nov	2009	-1.5432	-6.79	5.55	175.675	-36.925
16	91116	28760	Nov	2009	-1.5466	-3.69	8.69	175.475	-36.225
17		27691		2009				175.325	-37.825
18		28620		2009				174.875	-37.775
19	91119	28397	Nov	2009	-0.620897	0.35	5.32	176.225	-37.675
20	91120	30493	Nov	2009	-3.33903	-15.55	11.17	176.325	-38.125
21	91121	27943	Nov	2009	-2.36946	-11.07	7.88	176.775	-38.425
22	91122	27582	Nov	2009	-1.47754	-2.54	9.28	174.175	-39.025
23	91123	28898	Nov	2009	-2.89159	-12.56	10.57	176.075	-38.725
24	91124	30113	Nov	2009	-3.27306	-16.59	9.59	178.125	-38.625
25	91125	29509	Nov	2009	-4.28662	-28.82	5.48	176.825	-39.425
26	91126	30050	Nov	2009	-5.22321	-30.66	11.12	176.975	-39.725
27	91127	28709	Nov	2009	-2.59119	-11.54	9.19	175.325	-40.525
28		30734		2009				174.825	-41.325
29	91129	30195	Nov	2009	-5.55236	-31.73	12.69	174.875	-41.225
30	91130	27012	Nov	2009	-4.6598	-29.22	8.06	173.875	-41.275
31	91131	20274	Nov	2009	-4.24857	-32.93	1.06	173.075	-41.225
32	91132	21133	Nov	2009	-6.30133	-38.09	12.32	172.875	-40.875
33	91133	15674	Nov	2009	-2.97507	-11.94	11.86	171.575	-41.775
34	91134	28055	Nov	2009	-3.43033	-4.9	22.54	173.675	-42.375
35	91135	21269	Nov	2009	-3.81137	-13.57	16.92	172.875	-42.725
37		19945		2009				172.575	-43.275
38	91138	19484	Nov	2009	-2.85152	-8.17	14.64	170.975	-42.725
39	91139	21214	Nov	2009	-2.77595	-9.15	13.06	172.525	-43.725
40		20812		2009				172.625	-43.625
41	91141	21209	Nov	2009	-2.40782	-1.87	17.39	172.525	-43.475
42	91142	19840	Nov	2009	-3.87948	-15.85	15.18	171.225	-44.375
43	91143	15279	Nov	2009	-3.3958	-9.43	17.74	171.275	-43.925
44		19656		2009				170.525	-45.825
45		13855		2009				170.325	-45.875
46	91146	14132	Nov	2009	-4.48518	-32.33	3.55	170.225	-45.875
47		13051		2009				169.375	-45.525
48	91148	14371	Nov	2009	-4.00931	-31.25	0.82	168.675	-44.975
49	91149	7524	Nov	2009	-5.35025	-30.13	12.67	167.725	-46.275
50	91150	10134	Nov	2009	-2.54927	-13.63	6.76	168.075	-46.875
51	91151	7697	Nov	2009	-3.76501	-19.46	10.66	167.925	-44.675
52	91152	14184	Nov	2009	-6.316	-44.08	6.44	170.075	-43.725
53	91153	16409	Nov	2009	-4.81328	-32.52	5.98	171.575	-42.925
54	91154	30687	Nov	2009	-3.57074	-35.76		173.825	-41.525
56	91156	31173	Nov	2009	-1.60615	-7.31	5.54	178.175	-37.575
57	91157	30332	Nov	2009	-4.80501	-22.36	16.08	175.525	-39.225
58	91158	21639	Nov	2009	-2.75524	-9.99	12.05	174.325	-39.325
1		20661		2009				173.275	-35.125
2	91202	21431	Dec	2009	-1.26829	0.45	10.6	173.925	-35.975
3	91203	21815	Dec	2009	-0.850906	2.39	9.19	174.475	-35.575
4	91204	29644	Dec	2009	-1.02585	0.21	8.42	173.825	-35.425
5		21536		2009				174.125	-35.325
6	91206	21053	Dec	2009	-0.282458	5.54	7.8	172.875	-34.575
7	91207	21811	Dec	2009	-3.89789	-16.7	14.49	174.725	-36.775
8		25260		2009				174.625	-36.875
9		27592		2009				174.825	-36.925
10		30803		2009				175.125	-36.825
11	91211	21812	Dec	2009	-3.65055	-16.94	12.26	174.725	-36.875
13	91213	21630	Dec	2009	-2.38721	-10.66	8.44	174.325	-36.575
14	91214	29309	Dec	2009	-4.75349	-28.64	9.39	175.575	-37.175
15	91215	28291	Dec	2009	-4.14178	-18.68	14.45	175.675	-36.925
16		28760		2009				175.475	-36.225
17		27691		2009				175.325	-37.825
18	91218	28620	Dec	2009	-4.06712	-25.12	7.42	174.875	-37.775
19	91219	28397	Dec	2009	-3.74908	-16.85	13.14	176.225	-37.675
20	91220	30493	Dec	2009	-2.80394	-8.79	13.64	176.325	-38.125
21	91221	27943	Dec	2009	-3.75196	-21.58	8.44	176.775	-38.425
22	91222	27582	Dec	2009	-3.85621	-19.53	11.32	174.175	-39.025
23	91223	28898	Dec	2009	-2.84794	-12.8	9.99	176.075	-38.725
24	91224	30113	Dec	2009	-5.28315	-32.98	9.29	178.125	-38.625
25	91225	29509	Dec	2009	-4.93986	-28.52	10.99	176.825	-39.425
26	91226	30050	Dec	2009	-2.63725	-15.2	5.9	176.975	-39.725
27	91227	28709	Dec	2009	-3.05352	-13.91	10.52	175.325	-40.525
28	91228	30734	Dec	2009	-4.31549	-30.5	4.02	174.825	-41.325
29	91229	30195	Dec	2009	-3.67613	-19.42	9.99	174.875	-41.225
30		27012		2009				173.875	-41.275
31	91231	20274	Dec	2009	-3.74578	-26.65	3.31	173.075	-41.225
32	91232	21133	Dec	2009	-2.39364	-12.17	6.98	172.875	-40.875
33	91233	15674	Dec	2009	-3.26113	-17.29	8.8	171.575	-41.775
34	91234	28055	Dec	2009	-5.31926	-31.43	11.12	173.675	-42.375
35	91235	21269	Dec	2009	-7.38131	-47.46	11.59	172.875	-42.725
37	91237	19945	Dec	2009	-5.07858	-34.67	5.96	172.575	-43.275
38	91238	19484	Dec	2009	-3.03653	-16.93	7.36	170.975	-42.725
39	91239	21214	Dec	2009	-5.36218	-36.91	5.98	172.525	-43.725
40		20812		2009				172.625	-43.625
41	91241	21209	Dec	2009	-5.09649	-34.66	6.11	172.525	-43.475
42	91242	19840	Dec	2009	-6.4057	-41.3	9.94	171.225	-44.375
43	91243	15279	Dec	2009	-5.8683	-36.11	10.84	171.275	-43.925
44	91244	19656	Dec	2009	-4.46202	-30.32	5.37	170.525	-45.825
45		13855		2009				170.325	-45.875
46	91246	14132	Dec	2009	-4.23461	-35.89	-2.01	170.225	-45.875
47	91247	13051	Dec	2009	-5.64369	-42.64	2.51	169.375	-45.525
48	91248	14371	Dec	2009	-6.46056	-49.66	2.03	168.675	-44.975
49	91249	7524	Dec	2009	-6.63109	-47.35	5.7	167.725	-46.275
50		10134		2009				168.075	-46.875
51	91251	7697	Dec	2009	-4.79422	-33.7	4.66	167.925	-44.675
52	91252	14184	Dec	2009	-7.4134	-56.41	2.9	170.075	-43.725
53	91253	16409	Dec	2009	-5.47988	-39.2	4.64	171.575	-42.925
54		30687		2009				173.825	-41.525
56	91256	31173	Dec	2009	-2.59838	-16.84	3.95	178.175	-37.575
57	91257	30332	Dec	2009	-4.76709	-25.84	12.3	175.525	-39.225
58	91258	21639	Dec	2009	-3.43344	-21.84	5.62	174.325	-39.325
