# Supplementary material for: A δ2H Isoscape of blackberry as an example application for determining the geographic origins of plant materials in New Zealand
Source: PLoS One. 2019 Dec 9;14(12):e0226152. doi: 10.1371/journal.pone.0226152 (PMC6901217; doi:10.1371/journal.pone.0226152)
Supplement: S3 Table — (XLSX) [file pone.0226152.s003.xlsx]

## Sheet: Sheet1
R-package	Citation
caret	Max Kuhn. Contributions from Jed Wing, Steve Weston, Andre Williams, Chris Keefer, Allan Engelhardt, Tony Cooper, Zachary Mayer, Brenton Kenkel, the R Core Team, Michael Benesty, Reynald Lescarbeau, Andrew Ziem, Luca Scrucca, Yuan Tang, Can Candan and Tyler Hunt. (2019). caret: Classification and Regression Training. R package version 6.0-84. https://CRAN.R-project.org/package=caret
fields	Douglas Nychka, Reinhard Furrer, John Paige, Stephan Sain (2017). “fields: Tools for spatial data.” doi: 10.5065/D6W957CT (URL: https://doi.org/10.5065/D6W957CT), R package version 9.8-6, <URL: https://github.com/NCAR/Fields>.
gstat	Pebesma, E.J., 2004. Multivariable geostatistics in S: the gstat package. Computers & Geosciences, 30: 683-691. Benedikt Gräler, Edzer Pebesma and Gerard Heuvelink, 2016. Spatio-Temporal Interpolation using gstat. The R Journal 8(1), 204-218
mapdata	Original S code by Richard A. Becker and Allan R. Wilks. R version by Ray Brownrigg. (2018). mapdata: Extra Map Databases. R package version 2.3.0. https://CRAN.R-project.org/package=mapdata
maps	Original S code by Richard A. Becker, Allan R. Wilks. R version by Ray Brownrigg. Enhancements by Thomas P Minka and Alex Deckmyn. (2018). maps: Draw Geographical Maps. R package version 3.3.0. https://CRAN.R-project.org/package=maps
maptools	Roger Bivand and Nicholas Lewin-Koh (2019). maptools: Tools for Handling Spatial Objects. R package version 0.9-5. https://CRAN.R-project.org/package=maptools
pracma	Hans W. Borchers (2019). pracma: Practical Numerical Math Functions. R package version 2.2.5. https://CRAN.R-project.org/package=pracma
raster	Robert J. Hijmans (2019). raster: Geographic Data Analysis and Modeling. R package version 3.0-7. https://CRAN.R-project.org/package=raster
rgdal	Roger Bivand, Tim Keitt and Barry Rowlingson (2019). rgdal: Bindings for the 'Geospatial' Data Abstraction Library. R package version 1.4-4. https://CRAN.R-project.org/package=rgdal
rgeos	Roger Bivand and Colin Rundel (2019). rgeos: Interface to Geometry Engine - Open Source ('GEOS'). R package version 0.5-1. https://CRAN.R-project.org/package=rgeos
SDMTools	Jeremy VanDerWal, Lorena Falconi, Stephanie Januchowski, Luke Shoo and Collin Storlie (2019). SDMTools: Species Distribution Modelling Tools: Tools for processing data associated with species distribution modelling exercises. R package version 1.1-221.1. https://CRAN.R-project.org/package=SDMTools
sp	Pebesma, E.J., R.S. Bivand, 2005. Classes and methods for spatial data in R. R News 5 (2), https://cran.r-project.org/doc/Rnews/. Roger S. Bivand, Edzer Pebesma, Virgilio Gomez-Rubio, 2013. Applied spatial data analysis with R, Second edition. Springer, NY. http://www.asdar-book.org/
spam	Stephan R. Sain (2010). spam: A Sparse Matrix R Package with Emphasis on MCMC Methods for Gaussian Markov Random Fields. Journal of Statistical Software, 36(10), 1-25. URL http://www.jstatsoft.org/v36/i10/. Florian Gerber, Reinhard Furrer (2015). Pitfalls in the Implementation of Bayesian Hierarchical Modeling of Areal Count Data: An Illustration Using BYM and Leroux Models. Journal of Statistica…
spatstat	Adrian Baddeley, Ege Rubak, Rolf Turner (2015). Spatial Point Patterns: Methodology and Applications with R. London: Chapman and Hall/CRC Press, 2015. URL http://www.crcpress.com/Spatial-Point-Patterns-Methodology-and-Applications-with-R/Baddeley-Rubak-Turner/9781482210200/
spdep	Bivand, Roger S. and Wong, David W. S. (2018) Comparing implementations of global and local indicators of spatial association TEST, 27(3), 716-748. URL https://doi.org/10.1007/s11749-018-0599-x Roger S. Bivand, Edzer Pebesma, Virgilio Gomez-Rubio, 2013. Applied spatial data analysis with R, Second edition. Springer, NY. http://www.asdar-book.org/
usdm	Naimi B, Hamm Na, Groen TA, Skidmore AK, Toxopeus AG (2014). “Where is positional uncertainty a problem for species distribution modelling.” _Ecography_, *37*, 191-203. doi:10.1111/j.1600-0587.2013.00205.x (URL: https://doi.org/10.1111/j.1600-0587.2013.00205.x).
